# Supplementary material for: Archival skin biopsy specimens as a tool for miRNA-based diagnosis: Technical and post-analytical considerations
Source: Mol Ther Methods Clin Dev. 2023 Sep 16;31:101116. doi: 10.1016/j.omtm.2023.101116 (PMC10550798; doi:10.1016/j.omtm.2023.101116)
Supplement: Data S1. Tables S3, S6, S7, and S8 [file mmc2.xlsx]

## Sheet: Table S3
Table S3. Comparison results of Cq values among Automatic, CRT and fixed thresholds. Kruskal-Wallis rank sum test with Dunn’s test post-hoc analysis was used for multiple comparisons. Post-hoc analysis results were shown only for significant Kruskal Wallis p-values. Only good amplified miRNAs with call rate>90 and median Cq>32 were compared.
miRNA	Kruskal P-value	Automatic VS CRT	Automatic VS fixed	CRT VS fixed
hsa-miR-571-001613	7.7e-15		2.04e-13	3.8e-10
hsa-miR-1825-002907	5.41e-12		1.95e-10	6.05e-09
hsa-miR-483-5p-002338	1.85e-05		0.000106	0.000119
hsa-miR-204-000508	7.92e-05		4.82e-05	0.0134
hsa-miR-484-001821	8.92e-05		0.000295	0.00055
hsa-miR-155-002623	0.00013		0.000476	0.000606
hsa-miR-625#-002432	0.000434		0.00187	0.00106
hsa-miR-532-3p-002355	0.000435		0.00103	0.00189
hsa-miR-92a-000431	0.000578		0.000914	0.00419
hsa-miR-146a-000468	0.000587		0.000855	0.00479
hsa-miR-150-000473	0.000942		0.00282	0.00243
hsa-miR-28-3p-002446	0.00224		0.00609	0.00479
hsa-miR-1244-002791	0.0023		0.00561	0.00528
hsa-miR-222-002276	0.00248		0.00308	0.0141
hsa-miR-1254-002818	0.00273		0.00329	0.0157
hsa-miR-211-000514	0.00287		0.00849	0.0053
hsa-miR-196b-002215	0.00289		0.00667	0.00647
hsa-miR-374-000563	0.00291		0.00566	0.008
hsa-miR-24-000402	0.00294		0.00477	0.00909
hsa-miR-520c-3p-002400	0.00306	0.0161	0.00377
hsa-miR-494-002365	0.00409		0.0107	0.00748
hsa-miR-320-002277	0.0044		0.00896	0.00977
hsa-miR-338-5P-002658	0.00487		0.00745	0.0134
hsa-miR-126-002228	0.00492		0.00895	0.0115
hsa-miR-409-3p-002332	0.00503		0.00441	0.0446
hsa-miR-26a-000405	0.00521		0.0122	0.00925
hsa-miR-1290-002863	0.00532		0.0077	0.0173
hsa-miR-186-002285	0.00593		0.00933	0.0165
let-7c-000379	0.00607		0.0101	0.0143
hsa-miR-29a-002112	0.00771		0.0125	0.018
hsa-miR-664-002897	0.00779	0.00819	0.0378
hsa-miR-195-000494	0.0107		0.0177	0.0213
hsa-miR-26b-000407	0.0125		0.0207	0.0247
hsa-miR-455-001280	0.013		0.0269	0.0201
hsa-miR-29c-000587	0.0137		0.0169	0.0335
hsa-miR-23b-000400	0.0157		0.0269	0.0201
mmu-hsa-miR-140-001187	0.0184		0.0392	0.0237
hsa-miR-125a-5p-002198	0.0192		0.0486	0.0242
hsa-miR-152-000475	0.0195		0.0398	0.0259
hsa-miR-191-002299	0.0202		0.0404	0.0272
hsa-miR-193a-5p-002281	0.0213		0.0295	0.0408
hsa-miR-27b-000409	0.0223		0.0336	0.0392
hsa-miR-30a-5p-000417	0.0227		0.0259
hsa-miR-574-3p-002349	0.0239		0.0243	0.0296
hsa-miR-15b-000390	0.0259		0.0243
hsa-miR-203-000507	0.0277		0.0496	0.0384
hsa-miR-151-3p-002254	0.035		0.0487
hsa-miR-345-002186	0.0385			0.0475
hsa-miR-30b-000602	0.0425
hsa-miR-139-5p-002289	0.0431
hsa-miR-485-3p-001277	0.0458
hsa-miR-223-002295	0.0513
hsa-miR-663B-002857	0.0539
hsa-miR-1285-002822	0.0627
hsa-miR-378-002243	0.0695
hsa-miR-193b-002367	0.072
hsa-miR-127-000452	0.0726
hsa-miR-205-000509	0.0734
hsa-miR-27a-000408	0.0738
hsa-miR-744-002324	0.08
let-7d-002283	0.0802
hsa-miR-224-002099	0.109
mmu-hsa-miR-374-5p-001319	0.109
let-7b-002619	0.118
hsa-miR-106b-000442	0.118
hsa-miR-320B-002844	0.12
hsa-miR-181a-000480	0.123
hsa-miR-30e-3p-000422	0.129
hsa-miR-1274B-002884	0.129
hsa-miR-16-000391	0.136
hsa-miR-331-000545	0.138
hsa-miR-146b-001097	0.162
hsa-miR-100-000437	0.163
hsa-miR-328-000543	0.166
hsa-miR-1201-002781	0.174
hsa-miR-1274A-002883	0.189
hsa-miR-886-5p-002193	0.202
hsa-miR-20a-000580	0.208
hsa-miR-30c-000419	0.216
hsa-miR-720-002895	0.236
hsa-miR-125b-000449	0.239
hsa-miR-30a-3p-000416	0.268
hsa-miR-886-3p-002194	0.274
hsa-miR-365-001020	0.294
hsa-miR-106a-002169	0.306
hsa-miR-99b-000436	0.327
hsa-miR-30d-000420	0.344
hsa-miR-342-3p-002260	0.355
hsa-miR-324-3p-002161	0.405
hsa-miR-141-000463	0.432
hsa-miR-149-002255	0.438
hsa-miR-1247-002893	0.449
hsa-miR-99b#-002196	0.45
hsa-miR-148a-000470	0.459
hsa-miR-19b-000396	0.465
hsa-miR-145-002278	0.466
hsa-miR-21-000397	0.586
hsa-miR-99a-000435	0.61
hsa-miR-143-002249	0.616
hsa-miR-221-000524	0.618
hsa-miR-200b-002251	0.63
let-7g-002282	0.68
hsa-miR-181a-2#-002317	0.759
hsa-miR-200c-002300	0.772
hsa-miR-199a-3p-002304	0.79
hsa-miR-197-000497	0.803
hsa-miR-1260-002896	0.827
hsa-miR-214-002306	0.859
hsa-miR-885-5p-002296	0.913
hsa-miR-17-002308	0.949

## Sheet: Table S6
Table S6. miRNA relative expression results comparing painful neuropathic against control group, considering CRT, baseline automatic and manually set datasets. miRNAs are ranked for CRT P-value. The comparisons are made applying Wilcoxon rank sum test. For CRT and baseline automatic, normalization was done using miR-200c-002300 (pool A) and miR-99b#-002196 (pool B) whereas for manually set thresh…
miRNA	Pvalue Manually set	Pvalue Automatic	Pvalue CRT	FC Manually set	FC Automatic	FC CRT
hsa-miR-30c-000419	0.0002	0.0022	0.0003	-2.02	-1.66	-1.74
hsa-miR-30b-000602	0.0005	0.0022	0.0004	-1.81	-1.54	-1.62
hsa-miR-181a-2#-002317	0.0175	0.0087	0.0034	-2.52	-1.74	-1.85
hsa-miR-203-000507	0.005	0.0036	0.006	-2.13	-1.83	-1.91
hsa-miR-27a-000408	0.0048	0.0061	0.0068	-2.4	-2.1	-2.18
hsa-miR-141-000463	0.0095	0.0234	0.0068	-3.08	-2.15	-2.34
hsa-miR-19b-000396	0.009	0.0108	0.007	-2.16	-1.84	-1.89
hsa-miR-155-002623	0.1901	0.0093	0.0076	1.71	2.04	2.08
hsa-miR-148a-000470	0.0074	0.0074	0.0084	-2.82	-2.04	-1.93
hsa-miR-26b-000407	0.0262	0.0238	0.0186	-2.52	-1.92	-2.1
hsa-miR-30a-5p-000417	0.1568	0.0175	0.0197	-1.74	-2.11	-2.19
hsa-miR-374-000563	0.082	0.0255	0.0205	-1.89	-1.79	-1.91
hsa-miR-30d-000420	0.0452	0.0284	0.0205	-2.84	-2.2	-2.29
hsa-miR-21-000397	0.0117	0.0149	0.0234	-2.12	-1.88	-1.86
hsa-miR-26a-000405	0.0213	0.0175	0.0238	-1.91	-1.65	-1.65
hsa-miR-29c-000587	0.0146	0.0255	0.0242	-1.96	-1.77	-1.82
hsa-miR-378-002243	0.5522	0.0427	0.0332	-1.29	-1.47	-1.55
hsa-miR-27b-000409	0.0091	0.0274	0.0345	-2.1	-1.94	-1.92
hsa-miR-195-000494	0.0895	0.0545	0.035	-1.64	-1.58	-1.61
hsa-miR-30e-3p-000422	0.6897	0.0413	0.0413	-1.36	-1.9	-2.03
hsa-miR-152-000475	0.1676	0.0465	0.0537	-1.38	-1.33	-1.38
hsa-miR-200b-002251	0.0325	0.308	0.0545	-1.5	-1.08	-1.14
hsa-miR-20a-000580	0.1221	0.0328	0.0572	-1.78	-1.72	-1.76
hsa-miR-24-000402	0.0686	0.1959	0.0598	-1.44	-1.21	-1.28
hsa-let-7b-002619	0.2573	0.0386	0.0753	1.16	1.37	1.33
hsa-miR-484-001821	0.208	0.0786	0.0785	1.22	1.39	1.32
hsa-miR-15b-000390	0.0707	0.0601	0.0839	-1.61	-1.51	-1.47
mmu-miR-140-001187	0.1246	0.0632	0.0919	-1.88	-1.5	-1.54
hsa-miR-365-001020	0.0015	0.1402	0.0951	-1.84	-1.44	-1.53
mmu-miR-374-5p-001319	0.2264	0.2971	0.1079	-1.69	-1.24	-1.46
hsa-miR-151-3p-002254	0.5953	0.1132	0.1132	-1.34	-1.55	-1.54
hsa-miR-106a-002169	0.0911	0.0992	0.1132	-1.64	-1.39	-1.46
hsa-miR-29a-002112	0.4161	0.1392	0.1181	-1.32	-1.36	-1.45
hsa-miR-338-5P-002658	0.9841	0.1457	0.1214	-1.09	-1.16	-1.22
hsa-miR-574-3p-002349	0.826	0.0857	0.1246	1.09	1.36	1.32
hsa-miR-320-002277	0.2986	0.2152	0.1339	1.14	1.32	1.35
hsa-miR-342-3p-002260	0.9055	0.2101	0.1391	1.01	1.24	1.18
hsa-miR-1244-002791	0.576	0.1435	0.1423	-1.33	-1.74	-1.75
hsa-miR-106b-000442	0.055	0.1507	0.1636	-1.98	-1.5	-1.6
hsa-miR-181a-000480	0.0059	0.07	0.1772	-2.04	-1.59	-1.61
hsa-miR-125b-000449	0.0906	0.1838	0.1823	-1.74	-1.64	-1.67
hsa-miR-125a-5p-002198	0.6631	0.0974	0.1905	1.18	1.47	1.38
hsa-miR-483-5p-002338	0.4754	0.1246	0.1959	1.18	1.49	1.47
hsa-miR-1290-002863	0.9101	0.3596	0.2275	-1.14	-1.35	-1.44
hsa-miR-150-000473	0.2546	0.1959	0.2329	1.23	1.27	1.25
hsa-miR-205-000509	0.0103	0.1552	0.234	-1.97	-1.6	-1.51
hsa-miR-224-002099	0.0563	0.2662	0.2406	-1.62	-1.38	-1.37
hsa-miR-455-001280	0.3639	0.4548	0.2557	-1.24	1.01	-1.09
hsa-miR-16-000391	0.181	0.1879	0.2672	-1.58	-1.31	-1.28
hsa-miR-23b-000400	0.0509	0.2091	0.2752	-1.6	-1.45	-1.46
hsa-miR-199a-3p-002304	0.1486	0.3122	0.2917	-1.44	-1.28	-1.27
hsa-miR-126-002228	0.3827	0.3936	0.2986	-1.31	-1.22	-1.23
hsa-miR-30a-3p-000416	0.4453	0.3452	0.3098	-1.57	-1.45	-1.56
hsa-miR-28-3p-002446	0.7438	0.2967	0.3117	1.09	1.21	1.17
hsa-miR-625#-002432	0.6502	0.1945	0.313	-1.25	-1.37	-1.18
hsa-miR-197-000497	0.9684	0.4048	0.3208	1.01	1.24	1.2
hsa-miR-100-000437	0.0856	0.516	0.3274	-1.6	-1.31	-1.39
hsa-miR-99a-000435	0.0411	0.3468	0.336	-1.65	-1.31	-1.37
hsa-miR-17-002308	0.0533	0.1997	0.3487	-1.71	-1.32	-1.3
hsa-miR-186-002285	0.1758	0.3738	0.3527	-1.35	-1.18	-1.22
hsa-miR-886-5p-002193	0.333	0.226	0.3539	1.21	1.5	1.41
hsa-miR-193a-5p-002281	0.9169	0.3702	0.3571	-1.12	1.33	1.27
hsa-miR-663B-002857	0.1781	0.3805	0.3654	-1.37	-1.24	-1.24
hsa-miR-1201-002781	0.6921	0.4276	0.3792	-1.19	-1.34	-1.29
hsa-miR-886-3p-002194	0.9296	0.2488	0.388	-1.05	1.34	1.31
hsa-miR-664-002897	0.8789	0.3653	0.4312	-1.22	-1.62	-1.51
hsa-miR-885-5p-002296	0.0006	0.6586	0.4387	-1.63	-1.1	-1.12
hsa-miR-99b-000436	0.1457	0.4161	0.4968	-1.35	-1.15	-1.2
hsa-miR-1274A-002883	0.5969	0.6041	0.504	-1.26	-1.3	-1.37
hsa-miR-191-002299	0.4048	0.2716	0.5131	-1.1	1.08	1.07
hsa-miR-222-002276	0.2304	0.5031	0.5131	-1.26	-1.1	-1.13
hsa-miR-720-002895	0.516	0.4927	0.516	-1.32	-1.34	-1.36
hsa-miR-324-3p-002161	0.1411	0.4643	0.5171	-1.19	-1.07	-1.07
hsa-miR-1254-002818	0.1547	0.7073	0.5249	1.36	1.03	1.11
hsa-let-7g-002282	0.0019	0.9591	0.5338	-1.83	-1.03	-1.18
hsa-miR-1247-002893	0.6695	0.8478	0.5357	1.1	-1.09	-1.14
hsa-miR-1285-002822	0.7514	0.5522	0.5522	1.06	1.08	1.07
hsa-miR-143-002249	0.5463	0.6738	0.5615	-1.14	1.03	-1.09
hsa-miR-571-001613	0.6382	0.5546	0.6218	1.11	1.13	1.08
hsa-miR-214-002306	0.3178	0.5475	0.6707	-1.17	1.12	1.08
hsa-miR-320B-002844	0.428	0.4554	0.6713	1.39	-1.36	-1.22
hsa-miR-149-002255	0.286	0.479	0.6769	-1.15	1.15	1.13
hsa-miR-146b-001097	0.2175	0.8431	0.6775	-1.17	1.07	1
hsa-miR-1274B-002884	0.6147	0.6293	0.6888	-1.16	-1.35	-1.33
hsa-miR-331-000545	0.1263	0.6893	0.6921	-1.31	-1.11	-1.13
hsa-miR-127-000452	0.2128	0.5906	0.6965	-1.24	1.09	1.07
hsa-miR-1825-002907	0.9224	0.5804	0.7104	1.08	1.06	-1
hsa-miR-223-002295	0.7068	0.9681	0.7216	-1.22	1	-1.04
hsa-miR-196b-002215	0.5336	0.6093	0.7413	-1.32	1.15	1.07
hsa-miR-520c-3p-002400	0.6201	0.7121	0.7494	-1.07	1.18	1.16
hsa-miR-139-5p-002289	0.2925	0.9055	0.7514	-1.34	-1.11	-1.1
hsa-let-7c-000379	0.021	0.9527	0.7665	-1.38	-1.03	-1.13
hsa-miR-409-3p-002332	0.8615	0.7759	0.7816	1.02	-1.16	-1.22
hsa-miR-92a-000431	0.2925	0.7665	0.8122	-1.3	-1.12	-1.15
hsa-miR-211-000514	0.5004	0.539	0.8431	-1.19	1.14	1.03
hsa-miR-744-002324	0.3255	0.958	0.8578	-1.17	1.04	-1.03
hsa-miR-146a-000468	0.6346	1	0.8586	-1.11	-1	-1.01
hsa-miR-145-002278	0.5689	1	0.9204	-1.21	-1	-1.02
hsa-miR-328-000543	0.1297	1	0.9212	-1.35	-1.04	-1.1
hsa-miR-345-002186	0.9369	0.8494	0.9369	-1.03	1.09	1.04
hsa-miR-221-000524	0.0118	0.5106	0.9379	-1.97	-1.7	-1.24
hsa-miR-485-3p-001277	0.1368	0.7374	0.9433	-1.68	-1.17	1
hsa-miR-532-3p-002355	0.4213	1	0.9433	-1.21	-1.06	-1.11
hsa-miR-1260-002896	0.5197	0.8578	0.958	-1.24	-1.12	-1.04
hsa-let-7d-002283	0.0229	0.9055	0.9601	-1.45	-1.1	-1.15
hsa-miR-204-000508	0.0198	0.8578	1	-1.61	-1.05	-1.12
hsa-miR-494-002365	0.5023	0.8744	1	-1.34	-1.03	-1.04

## Sheet: Table S7
Table S7. List of miRNAs expressed in human epidermis from fixed skin biopsy in 19 healthy controls.
miRNA	Call Rate	Average Cq	Median Cq	Min Cq	Max Cq
hsa-let-7b-002619	1	21.46	20.85	19.42	24.38
hsa-let-7c-000379	1	26.17	25.8	24.07	29.81
hsa-let-7d-002283	1	26.4	25.92	24.38	29.68
hsa-miR-100-000437	1	27.18	26.61	24.65	31.1
hsa-miR-103-000439	1	29.99	29.47	26.84	33.44
hsa-miR-106b-000442	1	29.78	29.46	25.82	34.02
hsa-miR-1201-002781	1	29.12	29.05	27.64	32.06
hsa-miR-1244-002791	1	28.88	28.53	26.56	33.19
hsa-miR-1254-002818	1	30.82	30.74	28.96	32.19
hsa-miR-1255B-002801	1	31.15	31.24	29.57	32.93
hsa-miR-125a-5p-002198	1	30.65	29.95	27.9	36.96
hsa-miR-125b-000449	1	26.68	25.72	24.15	31.9
hsa-miR-126-002228	1	25.53	26.3	22	29.03
hsa-miR-1285-002822	1	29.98	29.96	28.18	32.39
hsa-miR-130a-000454	1	29.27	28.96	25.77	33.33
hsa-miR-139-5p-002289	1	27.3	26.84	25.66	29.89
hsa-miR-143-002249	1	29.02	29.17	26.18	32.39
hsa-miR-145-002278	1	25.55	25.23	23.55	30.79
hsa-miR-146a-000468	1	25.93	26.14	22.88	29.53
hsa-miR-146b-001097	1	27.38	27.67	24.3	32.09
hsa-miR-149-002255	1	26.09	25.73	24.11	30.52
hsa-miR-150-000473	1	27.53	26.82	25.22	32.4
hsa-miR-152-000475	1	29.47	29.12	25.72	33.46
hsa-miR-155-002623	1	31.26	31.01	28.17	35.73
hsa-miR-15b-000390	1	29.22	27.62	24	34.44
hsa-miR-181a-000480	1	28.98	28.51	26.74	32.98
hsa-miR-186-002285	1	28.42	28.51	24.86	32.12
hsa-miR-191-002299	1	25.67	25.6	22.93	30.95
hsa-miR-193a-5p-002281	1	27.04	26.84	25.01	29.78
hsa-miR-193b-002367	1	23.46	22.92	20.89	27.64
hsa-miR-195-000494	1	28.3	28.66	24.56	31.87
hsa-miR-197-000497	1	27.99	27.77	26.45	31.16
hsa-miR-19b-000396	1	25.45	26.67	21.71	29.92
hsa-miR-200b-002251	1	25.25	25.67	22.38	28.38
hsa-miR-200c-002300	1	24.06	24.47	21.43	27.62
hsa-miR-203-000507	1	22.24	21.93	18.64	25.95
hsa-miR-205-000509	1	24.81	24.11	21.82	29.94
hsa-miR-20a-000580	1	26.45	26.92	22.79	30.05
hsa-miR-21-000397	1	28.26	28.39	25.09	31.71
hsa-miR-211-000514	1	25.69	25.2	22.95	32.33
hsa-miR-222-002276	1	23.57	24.17	20.65	26.96
hsa-miR-223-002295	1	26.93	26.95	23.66	32.36
hsa-miR-224-002099	1	27.73	26.92	25.12	31.52
hsa-miR-23b-000400	1	28.68	28.02	25.75	33.27
hsa-miR-24-000402	1	22.58	22.43	18.73	26.42
hsa-miR-27a-000408	1	27.56	26.98	23.73	31.6
hsa-miR-27b-000409	1	27.81	26.78	24.31	32.34
hsa-miR-29c-000587	1	28.27	28.25	24.33	32.54
hsa-miR-30a-3p-000416	1	28.44	28.42	25.8	31.14
hsa-miR-30c-000419	1	24.76	24.26	21.53	29.82
hsa-miR-30d-000420	1	29.42	28.56	26.36	33.83
hsa-miR-320-002277	1	25.28	24.85	23.46	28.56
hsa-miR-323-3p-002227	1	32.02	32.16	30.64	32.89
hsa-miR-324-3p-002161	1	30.28	29.24	27.01	33.92
hsa-miR-328-000543	1	27.21	26.67	25.2	31.96
hsa-miR-331-000545	1	27.88	27.02	24.79	33.16
hsa-miR-338-5P-002658	1	30.04	29.91	29.32	31.93
hsa-miR-342-3p-002260	1	26.08	25.61	24	30.61
hsa-miR-345-002186	1	30.92	31.2	27.9	33.91
hsa-miR-34a#-002316	1	30.51	30.05	27.67	33.29
hsa-miR-365-001020	1	27.44	26.83	24.86	32.87
hsa-miR-374-000563	1	28.71	29.81	24.53	33.47
hsa-miR-378-002243	1	30.3	30.13	28.34	33.25
hsa-miR-429-001024	1	30.49	31.35	26.63	33.4
hsa-miR-483-5p-002338	1	30.95	30.66	29.01	33.27
hsa-miR-484-001821	1	26.42	25.84	24.61	30.32
hsa-miR-485-3p-001277	1	30.33	30.46	29.31	31.48
hsa-miR-532-3p-002355	1	28.6	27.91	26.48	33.94
hsa-miR-574-3p-002349	1	26.73	26.21	25.36	30.72
hsa-miR-625#-002432	1	30.72	30.63	28.95	33.22
hsa-miR-885-5p-002296	1	29.44	28.81	27.04	33.42
hsa-miR-886-3p-002194	1	28.03	28.18	24.53	33.29
hsa-miR-886-5p-002193	1	28.41	28.04	25.68	30.72
hsa-miR-92a-000431	1	25.1	24.64	22.74	29.93
hsa-miR-99b-000436	1	27.93	27.3	25.83	32.23
hsa-miR-99b#-002196	1	30.12	29.95	28.77	31.96
mmu-miR-140-001187	1	29.97	30.98	25.87	33.79
hsa-let-7g-002282	0.95	25.89	25.62	23.45	28.91
hsa-miR-106a-002169	0.95	25.35	26.04	22.38	27.82
hsa-miR-10a-000387	0.95	30.65	30.32	28.09	34.12
hsa-miR-1248-002870	0.95	32.23	32.69	29.81	34.93
hsa-miR-1260-002896	0.95	24.76	24.68	22.3	26.77
hsa-miR-127-000452	0.95	29.04	28.86	26.78	33.57
hsa-miR-1274A-002883	0.95	23.22	22.63	20.22	28.74
hsa-miR-1274B-002884	0.95	18.74	18.02	16.34	25.18
hsa-miR-1290-002863	0.95	28.08	27.79	25.74	31.22
hsa-miR-1300-002902	0.95	30.43	30.22	28.87	33.05
hsa-miR-141-000463	0.95	27.89	28.13	23.74	32.94
hsa-miR-148a-000470	0.95	29.58	29.85	26.11	33.31
hsa-miR-151-3p-002254	0.95	30.1	29.5	27.52	35.07
hsa-miR-151-5P-002642	0.95	31.5	31.47	29.57	33.75
hsa-miR-16-000391	0.95	26.28	26.81	22.37	30.42
hsa-miR-17-002308	0.95	25.44	25.96	22.56	27.91
hsa-miR-181c-000482	0.95	31.58	31.08	29.68	34.12
hsa-miR-1825-002907	0.95	25.98	26.23	24.62	27.06
hsa-miR-193b#-002366	0.95	27.7	27.42	26.37	29.41
hsa-miR-196b-002215	0.95	31	31.47	27.61	34.03
hsa-miR-199a-3p-002304	0.95	26.85	27.14	23.78	29.85
hsa-miR-19a-000395	0.95	30.51	31.73	26.48	33.91
hsa-miR-19b-1#-002425	0.95	32.32	32.48	30.3	33.92
hsa-miR-204-000508	0.95	26.96	26.77	24.59	30.41
hsa-miR-212-000515	0.95	30.95	30.56	28.81	33.12
hsa-miR-214-002306	0.95	26.04	25.74	23.62	30.36
hsa-miR-218-000521	0.95	31.47	31.73	28.14	36
hsa-miR-221-000524	0.95	26.67	26.29	24.35	30.05
hsa-miR-26a-000405	0.95	24.39	24.86	20.9	28.46
hsa-miR-26b-000407	0.95	27.03	27.69	23.24	31.05
hsa-miR-27a#-002445	0.95	31.7	31.29	28.45	34.02
hsa-miR-28-3p-002446	0.95	29.58	29.5	27.2	32.15
hsa-miR-29a-002112	0.95	28	28.6	23.78	33.13
hsa-miR-30a-5p-000417	0.95	26.95	26.43	24.34	32.03
hsa-miR-30b-000602	0.95	25.37	25.38	22.1	30.91
hsa-miR-320B-002844	0.95	30.15	30.11	27.81	32.76
hsa-miR-324-5p-000539	0.95	30.86	30.37	28.22	34.82
hsa-miR-375-000564	0.95	30.96	30.84	28.45	33.68
hsa-miR-409-3p-002332	0.95	29.8	29.11	26.78	34.74
hsa-miR-455-001280	0.95	30.26	30.08	27.11	34.21
hsa-miR-494-002365	0.95	29.58	29.59	27.92	31.55
hsa-miR-520c-3p-002400	0.95	31.03	30.75	29.74	32.79
hsa-miR-571-001613	0.95	27.22	27.19	26.02	28.93
hsa-miR-597-001551	0.95	31.99	31.79	30.62	33.65
hsa-miR-629-001562	0.95	32.5	32.31	30.49	35.49
hsa-miR-663B-002857	0.95	24.57	24.3	21.94	27.91
hsa-miR-708-002341	0.95	30.18	29.66	26.66	34.95
hsa-miR-720-002895	0.95	19.2	18.76	16.26	24.62
hsa-miR-744-002324	0.95	29.7	29.08	26.84	33.13
hsa-miR-942-002187	0.95	32.51	31.81	30.01	35.7
hsa-miR-99a-000435	0.95	27.29	26.88	24.52	30.67
mmu-miR-374-5p-001319	0.95	28.97	29.57	25.33	33.12
hsa-miR-10b#-002315	0.89	31.16	31.58	28.4	34.62
hsa-miR-1227-002769	0.89	31.99	32.07	30.27	33.23
hsa-miR-1233-002768	0.89	26.77	26.74	25.63	28.06
hsa-miR-1247-002893	0.89	27.35	27.29	26.29	30.24
hsa-miR-1291-002838	0.89	29.84	29.81	27.63	32.83
hsa-miR-132-000457	0.89	29.95	29.66	27.58	33.06
hsa-miR-140-3p-002234	0.89	31.62	31.53	29.62	34.27
hsa-miR-142-3p-000464	0.89	30.74	31.01	27.36	35.19
hsa-miR-181a-2#-002317	0.89	29.19	28.79	27.67	30.88
hsa-miR-198-002273	0.89	32.2	31.89	30.7	35.79
hsa-miR-199b-000500	0.89	30.94	30.97	28.61	34.04
hsa-miR-214#-002293	0.89	30.61	29.97	27.99	33.25
hsa-miR-28-000411	0.89	31.65	31.82	28.61	34.08
hsa-miR-34a-000426	0.89	28.66	28.45	25.78	31.57
hsa-miR-376a-000565	0.89	32.75	33.52	29.9	35.34
hsa-miR-423-5p-002340	0.89	29.18	29.06	27	30.92
hsa-miR-532-001518	0.89	28.84	27.92	25.68	34.05
hsa-miR-572-001614	0.89	31.76	31.94	29.53	33.54
hsa-miR-601-001558	0.89	32.03	32.08	29.94	34.74
hsa-miR-628-5p-002433	0.89	32.55	32.9	30.09	34.81
hsa-miR-638-001582	0.89	29.56	29.65	27.66	30.77
hsa-miR-645-001597	0.89	32.47	32.35	30.31	34.37
hsa-miR-660-001515	0.89	29.02	29.25	25.21	33.56
hsa-miR-875-5p-002203	0.89	33.54	33.65	31.99	34.87
hsa-miR-944-002189	0.89	31.6	31.86	29.02	34.28
hsa-miR-95-000433	0.89	30.14	30.1	26.91	34.39
mmu-miR-124a-001182	0.89	29.26	28.96	26.83	31.31
mmu-miR-93-001090	0.89	27.8	26.86	25.34	30.7
hsa-miR-126#-000451	0.84	27.72	28.52	24.34	30.34
hsa-miR-1271-002779	0.84	31.7	31.72	30.01	34.45
hsa-miR-192-000491	0.84	31.94	31.71	29.31	35.72
hsa-miR-200a-000502	0.84	27.12	26.68	24.29	30.28
hsa-miR-20b-001014	0.84	28.53	27.87	26.13	31.88
hsa-miR-210-000512	0.84	25.55	24.86	22.98	28.97
hsa-miR-25-000403	0.84	31.02	30.05	28.29	35.31
hsa-miR-26b#-002444	0.84	32.38	32.15	30.62	34.91
hsa-miR-27b#-002174	0.84	30.14	30.02	27.77	32.56
hsa-miR-30e-3p-000422	0.84	27.93	28.01	25.13	30.64
hsa-miR-361-000554	0.84	31.35	30.76	29.57	33.89
hsa-miR-376c-002122	0.84	31.51	32.42	28.12	34.54
hsa-miR-411-001610	0.84	31.71	31.83	28.92	35.83
hsa-miR-452-002329	0.84	31.24	31.27	29.08	33.41
hsa-miR-454-002323	0.84	31.41	31.79	27.91	35.27
hsa-miR-664-002897	0.84	27.99	27.6	25.82	31.09
hsa-miR-671-3p-002322	0.84	31.07	30.63	29.06	33.34
hsa-miR-93#-002139	0.84	30.95	30.24	28.65	34.23
hsa-miR-99a#-002141	0.84	31.46	31.23	29.69	33.94
mmu-miR-134-001186	0.84	30.95	30.89	29.26	32.92
hsa-miR-125a-3p-002199	0.79	33.13	33.16	31.26	34.46
hsa-miR-1275-002840	0.79	25.96	26.03	24.3	27.69
hsa-miR-145#-002149	0.79	32.55	32.32	31.02	34.34
hsa-miR-22#-002301	0.79	31.46	31.4	29.45	34.57
hsa-miR-23a-000399	0.79	27.24	26.83	25.42	30.02
hsa-miR-339-3p-002184	0.79	30.53	29.92	28.53	33.56
hsa-miR-455-3p-002244	0.79	30.29	30.5	28.06	32.67
hsa-miR-508-001052	0.79	31.94	32.45	28.38	35.25
hsa-miR-652-002352	0.79	32.85	32.44	30.54	35.67
hsa-miR-1305-002867	0.74	33.48	33.45	32.69	34.05
hsa-miR-130b-000456	0.74	31.99	31.7	29.56	35.39
hsa-miR-136#-002100	0.74	32.53	32.95	30.64	33.83
hsa-miR-190b-002263	0.74	32.97	33.15	30.53	35.33
hsa-miR-202-002363	0.74	33.15	32.87	32.1	34.5
hsa-miR-301-000528	0.74	32.66	32.78	30.38	34.69
hsa-miR-330-000544	0.74	33.11	33.03	32.02	34.7
hsa-miR-340#-002259	0.74	32.47	32.08	29.97	36.86
hsa-miR-362-001273	0.74	31.56	31.05	29.3	34.36
hsa-miR-410-001274	0.74	32.29	32.25	30.83	33.95
hsa-miR-422a-002297	0.74	32.35	32.49	31.01	33.37
hsa-miR-425-5p-001516	0.74	27.42	27.24	25.76	29.62
hsa-miR-425#-002302	0.74	31.06	30.93	29.37	33.2
hsa-miR-548b-5p-002408	0.74	33.02	32.73	30.98	34.88
hsa-miR-590-3P-002677	0.74	31.83	30.91	29.61	35.44
hsa-miR-642-001592	0.74	32.94	32.75	31.06	35.52
hsa-miR-922-002152	0.74	32.57	32.76	30.37	34.74
rno-miR-29c#-001818	0.74	32.37	32.2	29.86	34.51
hsa-miR-1276-002843	0.68	33.5	33.72	31.68	34.83
hsa-miR-128a-002216	0.68	32.05	31.95	30.82	33.71
hsa-miR-135b-002261	0.68	31.7	31.29	29.06	34.46
hsa-miR-138-002284	0.68	30.74	30.91	27.4	34.45
hsa-miR-194-000493	0.68	32.12	31.86	29.86	34.17
hsa-miR-222#-002097	0.68	29.72	29.38	27.86	32.45
hsa-miR-296-000527	0.68	31.79	31.49	29.92	33.72
hsa-miR-29b-000413	0.68	31.1	30.35	28.48	33.95
hsa-miR-335-000546	0.68	31.99	31.6	29.46	34.54
hsa-miR-339-5p-002257	0.68	31.09	30.43	28.82	34.45
hsa-miR-340-002258	0.68	31.7	30.7	29.22	34.53
hsa-miR-362-3p-002117	0.68	33.68	33.43	31.53	36.07
hsa-miR-378-000567	0.68	34.29	34.28	32.14	36.13
hsa-miR-432-001026	0.68	32.15	32.08	30.64	35.08
hsa-miR-489-002358	0.68	32.14	31.98	30.35	34.93
hsa-miR-506-001050	0.68	32.73	32.7	30.92	34.2
hsa-miR-518b-001156	0.68	33.11	33.11	31.97	34.31
hsa-miR-551b#-002346	0.68	34.56	34.51	33.06	35.82
hsa-miR-628-3p-002434	0.68	31.96	31.9	30.47	32.99
hsa-miR-636-002088	0.68	30.91	30.71	30.24	32.09
hsa-miR-769-5p-001998	0.68	29.2	29.04	26.87	31.9
mmu-miR-491-001630	0.68	30.74	30.66	28.85	33.27
rno-miR-7#-001338	0.68	30.54	29.93	28.87	32.63
hsa-let-7f-2#-002418	0.63	32.95	32.9	31.47	34.35
hsa-miR-101-002253	0.63	30.85	30.14	28.84	34.33
hsa-miR-182-002334	0.63	33.81	33.61	32.45	35.36
hsa-miR-183-002269	0.63	32.83	32.76	31.59	35.21
hsa-miR-191#-002678	0.63	32.76	32.41	31.46	34.58
hsa-miR-20a#-002437	0.63	32.25	32.23	29.94	35.44
hsa-miR-215-000518	0.63	31.36	31.31	29.69	33.18
hsa-miR-34b-002102	0.63	30.14	30.04	27.72	31.53
hsa-miR-487b-001285	0.63	32.81	32.86	31.77	34.13
hsa-miR-497-001043	0.63	30	29.48	28.3	32.85
hsa-miR-539-001286	0.63	31.61	31.39	30.39	33.52
hsa-miR-548c-5p-002429	0.63	34.21	34.78	31.55	35.77
hsa-miR-548d-5p-002237	0.63	32.64	32.59	31.37	33.98
hsa-miR-590-5p-001984	0.63	30.24	29.33	27.63	34.84
hsa-miR-655-001612	0.63	34.55	34.28	32.02	37.26
hsa-miR-9-000583	0.63	31.5	31.29	29.77	33.72
mmu-miR-451-001141	0.63	32.16	32.01	29.46	34.17
hsa-let-7e-002406	0.58	22.83	22.33	20.78	26.66
hsa-miR-1208-002880	0.58	28.6	28.61	27.34	29.99
hsa-miR-133a-002246	0.58	32.16	32.25	30.09	34.3
hsa-miR-144#-002148	0.58	33.5	33.44	32.72	34.98
hsa-miR-15a-000389	0.58	30.64	30.73	28.61	34
hsa-miR-185-002271	0.58	31.72	31.68	29.93	33.83
hsa-miR-31#-002113	0.58	31.6	31.67	29.71	33.74
hsa-miR-505#-002087	0.58	32.86	33.11	31	35.06
hsa-miR-518d-001159	0.58	30.48	30.35	29.72	31.37
hsa-miR-548a-001538	0.58	34.18	34.04	32.29	35.52
hsa-miR-107-000443	0.53	32.49	32.71	30.92	33.76
hsa-miR-10b-002218	0.53	30.9	31.49	28.45	33.01
hsa-miR-141#-002145	0.53	33.96	33.87	32.42	35.77
hsa-miR-148b-000471	0.53	31.63	31.5	30.01	33.45
hsa-miR-199a-000498	0.53	30.98	30.96	29.29	33.62
hsa-miR-200a#-001011	0.53	31.02	30.97	29.76	32.38
hsa-miR-24-2#-002441	0.53	30.56	30.29	29.35	31.8
hsa-miR-26a-1#-002443	0.53	32.88	32.89	30.83	35.56
hsa-miR-29a#-002447	0.53	31.5	31.15	30.48	33.33
hsa-miR-502-3p-002083	0.53	33.26	33.27	32.08	34.63
hsa-miR-517a-002402	0.53	33.24	33.03	32.73	34.33
hsa-miR-518e-002395	0.53	33.81	33.54	32.99	34.86
hsa-miR-518f-002388	0.53	34.3	34.6	32.52	35.4
hsa-miR-519d-002403	0.53	33.97	34.03	32.85	35.16
hsa-miR-564-001531	0.53	28.9	29.49	26.32	30.29
hsa-miR-604-001567	0.53	32.27	32.17	30.26	33.93
hsa-miR-625-002431	0.53	34.5	34.79	33.25	35.48
hsa-miR-659-001514	0.53	29.34	29.51	27.28	30.73
hsa-miR-744#-002325	0.53	32.35	32.51	30.53	33.57
hsa-miR-1267-002885	0.47	32.49	32.12	31.21	34.67
hsa-miR-193a-3p-002250	0.47	33.79	33.91	32.38	35.85
hsa-miR-32-002109	0.47	33.32	33.13	32.04	34.85
hsa-miR-502-001109	0.47	33.15	32.96	32.09	34.78
hsa-miR-519a-002415	0.47	33.11	33.12	31.79	34.78
hsa-miR-548c-001590	0.47	34.27	34.31	33.95	34.64
hsa-miR-758-001990	0.47	32.76	32.88	31.35	34.49
hsa-miR-9#-002231	0.47	32.25	32.12	31.1	33.83
mmu-miR-379-001138	0.47	30.57	30.15	29.35	32.21
mmu-miR-495-001663	0.47	31.18	31.06	30.22	32.41
mmu-miR-96-000186	0.47	33.9	33.65	33.13	35.44
hsa-miR-1249-002868	0.42	31.48	31.67	29.4	32.96
hsa-miR-142-5p-002248	0.42	33.35	33.3	32.25	35.32
hsa-miR-15b#-002173	0.42	32.02	32.29	30.82	33.26
hsa-miR-184-000485	0.42	34.12	33.84	32.66	37
hsa-miR-18a-002422	0.42	30.1	29.83	29.35	31.55
hsa-miR-18a#-002423	0.42	33.25	33.28	31.95	34.28
hsa-miR-206-000510	0.42	34.33	33.89	32.93	36.96
hsa-miR-221#-002096	0.42	32.97	33.05	31.83	33.92
hsa-miR-380-5p-000570	0.42	34.28	34.36	33.52	34.84
hsa-miR-500-002428	0.42	31.03	30.54	29.68	33.28
hsa-miR-509-5p-002235	0.42	29.77	29.79	28.18	31.25
hsa-miR-511-001111	0.42	32.68	32.69	31.21	34.19
hsa-miR-520b-001116	0.42	33.93	34.07	32.66	35.71
hsa-miR-520D-3P-002743	0.42	33.37	33.22	32.9	34.48
hsa-miR-543-002376	0.42	32.11	32.12	31.5	32.88
hsa-miR-554-001522	0.42	32.63	32.62	32.02	33.14
hsa-miR-576-3p-002351	0.42	33.96	34.18	32.98	34.99
hsa-miR-656-001510	0.42	31.5	31.46	30.55	32.79
hsa-miR-766-001986	0.42	27.83	28.08	26.64	28.72
hsa-miR-889-002202	0.42	32.48	32.63	31.54	33.45
hsa-miR-92a-1#-002137	0.42	33.25	33.55	31.62	34.82
hsa-let-7i#-002172	0.37	33.69	33.59	33.22	34.15
hsa-miR-106b#-002380	0.37	30.69	30.75	29.98	31.38
hsa-miR-1180-002847	0.37	30.89	30.88	29.07	32.29
hsa-miR-1183-002841	0.37	30.74	30.79	29.43	32.05
hsa-miR-139-3p-002313	0.37	28.61	28.45	27.52	30.07
hsa-miR-16-1#-002420	0.37	31.86	32.12	30.95	33.09
hsa-miR-30d#-002305	0.37	30.68	31.01	29.48	31.59
hsa-miR-31-002279	0.37	29.25	29.44	27.41	31.43
hsa-miR-331-5p-002233	0.37	29.97	30.19	28.67	31.05
hsa-miR-34c-000428	0.37	33.38	33.27	32.58	35.13
hsa-miR-454#-001996	0.37	33.93	34.22	32.44	34.75
hsa-miR-487a-001279	0.37	31.76	31.93	30.8	32.7
hsa-miR-516-3p-001149	0.37	33.32	33.19	32.6	34.1
hsa-miR-517c-001153	0.37	33.43	33.43	32.9	34.07
hsa-miR-598-001988	0.37	31.56	31.22	31	33.27
hsa-miR-136-000592	0.32	36.54	36.61	35.67	37.35
hsa-miR-148b#-002160	0.32	33.79	33.96	33.12	34.37
hsa-miR-190-000489	0.32	33.52	33.48	31.87	35.06
hsa-miR-213-000516	0.32	31.61	31.56	31.1	32.51
hsa-miR-33a#-002136	0.32	29.87	29.89	29.28	30.36
hsa-miR-545-002267	0.32	32.92	32.94	31.12	35.59
hsa-miR-639-001583	0.32	29.85	29.62	29.22	31
hsa-miR-661-001606	0.32	26.89	26.84	25.15	29.06
hsa-miR-892b-002214	0.32	33.28	33.35	32.44	34.47
hsa-let-7a-000377	0.26	25.97	26.41	23.64	28.23
hsa-miR-1-002222	0.26	34.83	34.73	34.5	35.45
hsa-miR-1225-3P-002766	0.26	27.76	28.08	26.94	28.42
hsa-miR-1253-002894	0.26	33.07	32.89	32.42	34.31
hsa-miR-1303-002792	0.26	29.43	29.31	28.87	30.03
hsa-miR-135a-000460	0.26	35.55	35.62	34.1	37.02
hsa-miR-183#-002270	0.26	31.56	31.12	30.09	32.88
hsa-miR-200b#-002274	0.26	33.41	33.5	32.55	34.2
hsa-miR-26a-2#-002115	0.26	33.7	33.93	33.12	34.14
hsa-miR-337-5p-002156	0.26	32.36	32.39	31.82	32.91
hsa-miR-372-000560	0.26	36.11	36.99	33.55	37.13
hsa-miR-523-002386	0.26	34.39	34.31	34.03	34.99
hsa-miR-550-002410	0.26	33.85	33.91	33.36	34.13
hsa-miR-575-001617	0.26	32.41	32.33	31.84	33.1
hsa-miR-635-001578	0.26	34.02	33.78	33.28	35.21
hsa-miR-662-001607	0.26	31.79	31.49	31.25	32.71
mmu-miR-187-001193	0.26	29.23	29.46	28.47	30.13
hsa-let-7e#-002407	0.21	34.82	34.65	34.02	35.94
hsa-let-7f-000382	0.21	26.11	26.1	25.43	26.8
hsa-miR-130a#-002131	0.21	31.94	31.71	31.42	32.93
hsa-miR-15a#-002419	0.21	31.7	32.08	29.95	32.69
hsa-miR-192#-002272	0.21	34.55	34.8	33.7	34.92
hsa-miR-301b-002392	0.21	33.28	33.36	32.74	33.65
hsa-miR-335#-002185	0.21	31.15	31.06	30.57	31.89
hsa-miR-338-3p-002252	0.21	33.32	33.25	32.75	34.03
hsa-miR-363-001271	0.21	31.99	31.99	30.02	33.97
hsa-miR-409-5p-002331	0.21	32.24	32.14	31.63	33.04
hsa-miR-424-000604	0.21	33.71	33.55	33.09	34.65
hsa-miR-449b-001608	0.21	33.9	33.57	32.85	35.63
hsa-miR-493-002364	0.21	33.71	33.76	32.62	34.71
hsa-miR-517b-001152	0.21	33.11	33.13	32.77	33.42
hsa-miR-570-002347	0.21	34.52	34.35	34.13	35.25
hsa-miR-579-002398	0.21	34.12	34.01	33.38	35.08
hsa-miR-582-3p-002399	0.21	32.89	32.75	32.61	33.45
hsa-miR-589-002409	0.21	34.76	35.14	33.15	35.62
hsa-miR-603-001566	0.21	34.52	34.39	33.53	35.77
hsa-miR-605-001568	0.21	31.5	31.2	30.25	33.37
hsa-miR-616-001589	0.21	33.22	33.06	32.72	34.02
hsa-miR-618-001593	0.21	36.01	35.66	35.48	37.23
hsa-miR-627-001560	0.21	35.09	35.58	33.56	35.63
hsa-miR-648-001601	0.21	25.17	25.07	24	26.53
hsa-miR-649-001602	0.21	33.85	33.69	33.18	34.84
hsa-miR-770-5p-002002	0.21	32.04	31.94	31.28	33.01
hsa-miR-938-002181	0.21	34.73	34.67	34.11	35.47
hsa-miR-100#-002142	0.16	34.57	34.36	33.87	35.49
hsa-miR-1178-002777	0.16	34.19	34.12	34.04	34.4
hsa-miR-147b-002262	0.16	33.09	33.42	32.26	33.59
hsa-miR-346-000553	0.16	29.32	29.51	28.84	29.61
hsa-miR-374a#-002125	0.16	33.78	33.1	32.74	35.48
hsa-miR-411#-002238	0.16	32.76	32.98	32.07	33.23
hsa-miR-505-002089	0.16	31.65	31.07	30.96	32.92
hsa-miR-512-3p-001823	0.16	32.66	32.53	32.27	33.18
hsa-miR-521-001122	0.16	34.12	34.06	33.65	34.66
hsa-miR-555-001523	0.16	33.94	34.03	33.41	34.4
hsa-miR-577-002675	0.16	33.03	32.4	32.29	34.41
hsa-miR-592-001546	0.16	34.03	34	33.86	34.22
hsa-miR-630-001563	0.16	32.06	32.21	31.55	32.43
hsa-miR-654-3p-002239	0.16	34.76	34.82	34.11	35.36
hsa-miR-888-002212	0.16	34.83	34.92	33.75	35.82
hsa-miR-936-002179	0.16	34.43	34.32	34.02	34.96
mmu-miR-137-001129	0.16	33.94	34.01	33.34	34.46
dme-miR-7-000268	0.11	34.68	34.68	34.11	35.25
hsa-miR-105-002167	0.11	33.75	33.75	33	34.49
hsa-miR-1179-002776	0.11	34.71	34.71	34.61	34.81
hsa-miR-1256-002850	0.11	35.32	35.32	35.21	35.43
hsa-miR-125b-1#-002378	0.11	33.71	33.71	33.54	33.89
hsa-miR-1262-002852	0.11	33.71	33.71	33.23	34.2
hsa-miR-1270-002807	0.11	31.99	31.99	30.85	33.13
hsa-miR-133b-002247	0.11	32.99	32.99	32.1	33.88
hsa-miR-146b-3p-002361	0.11	31.46	31.46	31.3	31.62
hsa-miR-148a#-002134	0.11	32.44	32.44	32.17	32.72
hsa-miR-186#-002105	0.11	33.84	33.84	33.25	34.44
hsa-miR-22-000398	0.11	28.39	28.39	27.97	28.81
hsa-miR-326-000542	0.11	32.09	32.09	32.07	32.1
hsa-miR-329-001101	0.11	34.33	34.33	34.02	34.65
hsa-miR-33b-002085	0.11	32.93	32.93	32.71	33.16
hsa-miR-369-3p-000557	0.11	34.58	34.58	33.65	35.51
hsa-miR-370-002275	0.11	29.19	29.19	28.88	29.51
hsa-miR-412-001023	0.11	31.86	31.86	31.74	31.98
hsa-miR-488-002357	0.11	35.27	35.27	34.29	36.26
hsa-miR-510-002241	0.11	30.72	30.72	30.42	31.02
hsa-miR-519b-3p-002384	0.11	35.26	35.26	34.88	35.64
hsa-miR-519c-001163	0.11	33.54	33.54	33.39	33.68
hsa-miR-519e-002370	0.11	32.97	32.97	32.69	33.26
hsa-miR-520f-001120	0.11	34.34	34.34	33.23	35.46
hsa-miR-520g-001121	0.11	34.51	34.51	34.08	34.93
hsa-miR-542-3p-001284	0.11	35.06	35.06	34.48	35.64
hsa-miR-573-001615	0.11	31.94	31.94	31.63	32.24
hsa-miR-581-001622	0.11	34.55	34.55	34.54	34.55
hsa-miR-616-002414	0.11	31.92	31.92	31.49	32.34
hsa-miR-650-001603	0.11	26.48	26.48	26.34	26.62
hsa-miR-765-002643	0.11	32.54	32.54	31.76	33.33
hsa-miR-802-002004	0.11	34.27	34.27	34.23	34.32
hsa-miR-873-002356	0.11	34.71	34.71	34.51	34.9
hsa-miR-891a-002191	0.11	34.01	34.01	33.5	34.51
hsa-let-7g#-002118	0.05	31.65	31.65	31.65	31.65
hsa-miR-1197-002810	0.05	33.63	33.63	33.63	33.63
hsa-miR-1282-002803	0.05	28.88	28.88	28.88	28.88
hsa-miR-129#-002298	0.05	33.85	33.85	33.85	33.85
hsa-miR-130b#-002114	0.05	30.95	30.95	30.95	30.95
hsa-miR-1324-002815	0.05	35.29	35.29	35.29	35.29
hsa-miR-182#-000483	0.05	31.31	31.31	31.31	31.31
hsa-miR-208-000511	0.05	34.31	34.31	34.31	34.31
hsa-miR-218-2#-002294	0.05	33.45	33.45	33.45	33.45
hsa-miR-220b-002206	0.05	32.99	32.99	32.99	32.99
hsa-miR-302a#-002381	0.05	34.28	34.28	34.28	34.28
hsa-miR-302c-000533	0.05	34.2	34.2	34.2	34.2
hsa-miR-342-5p-002147	0.05	31.29	31.29	31.29	31.29
hsa-miR-34b-000427	0.05	33.07	33.07	33.07	33.07
hsa-miR-369-5p-001021	0.05	34.38	34.38	34.38	34.38
hsa-miR-376b-001102	0.05	34.44	34.44	34.44	34.44
hsa-miR-381-000571	0.05	33.18	33.18	33.18	33.18
hsa-miR-383-000573	0.05	29.29	29.29	29.29	29.29
hsa-miR-432#-001027	0.05	33.8	33.8	33.8	33.8
hsa-miR-449-001030	0.05	33.72	33.72	33.72	33.72
hsa-miR-483-3p-002339	0.05	31.03	31.03	31.03	31.03
hsa-miR-491-3p-002360	0.05	33.75	33.75	33.75	33.75
hsa-miR-515-3p-002369	0.05	32.77	32.77	32.77	32.77
hsa-miR-518a-3p-002397	0.05	35.16	35.16	35.16	35.16
hsa-miR-518a-5p-002396	0.05	33.82	33.82	33.82	33.82
hsa-miR-520a-001167	0.05	34.73	34.73	34.73	34.73
hsa-miR-520d-5p-002393	0.05	32.11	32.11	32.11	32.11
hsa-miR-522-002413	0.05	32.89	32.89	32.89	32.89
hsa-miR-524-001173	0.05	34.07	34.07	34.07	34.07
hsa-miR-524-5p-001982	0.05	34.14	34.14	34.14	34.14
hsa-miR-545#-002266	0.05	35.43	35.43	35.43	35.43
hsa-miR-548d-001605	0.05	33.45	33.45	33.45	33.45
hsa-miR-548E-002881	0.05	35.08	35.08	35.08	35.08
hsa-miR-548H-002816	0.05	33.65	33.65	33.65	33.65
hsa-miR-584-001624	0.05	30.16	30.16	30.16	30.16
hsa-miR-586-001539	0.05	31.39	31.39	31.39	31.39
hsa-miR-587-001540	0.05	33.57	33.57	33.57	33.57
hsa-miR-591-001545	0.05	32.39	32.39	32.39	32.39
hsa-miR-614-001587	0.05	32.69	32.69	32.69	32.69
hsa-miR-624-001557	0.05	33.7	33.7	33.7	33.7
hsa-miR-633-001574	0.05	33.05	33.05	33.05	33.05
hsa-miR-672-002327	0.05	33.08	33.08	33.08	33.08
hsa-miR-876-3p-002225	0.05	34.83	34.83	34.83	34.83
hsa-miR-935-002178	0.05	30.26	30.26	30.26	30.26
mmu-miR-496-001953	0.05	34.1	34.1	34.1	34.1

## Sheet: Table S8
Table S8. ClueGO Enrichment analysis results. Molecular functions (MF) and biological processes (BP) inferred from the list of epidermal miRNAs-targets are listed. Bonferroni Pvalue: p value of the GO term after Bonferroni correction. % Associated Genes: percentage of genes found from the total number of associated genes. N Genes: Number of genes from our list of miRNA-targets associated with the…
ID	Term	GO	Bonferroni Pvalue	% Associated Genes	N Genes	Associated genes
GO:0019538	protein metabolic process	BP	1.02e-08	4.12	224	AAK1, ACACA, ACE2, ACVR1B, ADAM19, ADAM9, ADAMTS6, ADAR, AKT1, ARPP19, ARRDC4, ASB1, ATP13A2, ATXN7L3, B3GLCT, B3GNT2, BAZ2A, BMI1, BMPR2, BNIP3L, BOK, CAMK2D, CAMTA1, CARD10, CASP2, CCL2, CCL5, CCNA1, CCND1, CCNE1, CD44, CDC25A, CDK6, CDKN1A, CIRBP, CISD1, CLDN3, COA3, COP1, CPA4, CPEB3, CPLANE2, CSK, CSNK1G1, CTDSPL, CTSS, DCP1A, DHCR24, DNAJB12, DNAJB2, DNAJC5, DRG2, DTX3, DUSP16, DUSP18, E2F1…
GO:0036211	protein modification process	BP	2.4e-08	4.54	163	AAK1, ACVR1B, ADAM9, ADAR, AKT1, ARPP19, ARRDC4, ASB1, ATP13A2, ATXN7L3, B3GLCT, B3GNT2, BAZ2A, BMI1, BMPR2, CAMK2D, CAMTA1, CARD10, CCL2, CCL5, CCNA1, CCND1, CCNE1, CD44, CDC25A, CDK6, CDKN1A, CLDN3, COP1, CPA4, CSK, CSNK1G1, CTDSPL, DNAJB2, DNAJC5, DTX3, DUSP16, DUSP18, EDN1, EDNRA, EP400, ERBB3, FBXO33, FBXO9, FGFR2, FGFR3, FIZ1, FLG, FNTB, FOLH1, FUT3, FZD5, FZD8, GALNT11, GALNT4, GMFB, GPNMB…
GO:0043412	macromolecule modification	BP	2.39e-07	4.38	167	AAK1, ACVR1B, ADAM9, ADAR, AKT1, ARPP19, ARRDC4, ASB1, ATP13A2, ATXN7L3, B3GLCT, B3GNT2, BAZ2A, BMI1, BMPR2, CAMK2D, CAMTA1, CARD10, CCL2, CCL5, CCNA1, CCND1, CCNE1, CD44, CDC25A, CDK6, CDKN1A, CLDN3, COP1, CPA4, CSK, CSNK1G1, CTDSPL, DNAJB2, DNAJC5, DTX3, DUSP16, DUSP18, EDN1, EDNRA, ELP1, EP400, ERBB3, EXOSC6, FBXO33, FBXO9, FGFR2, FGFR3, FIZ1, FLG, FNTB, FOLH1, FUT3, FZD5, FZD8, GALNT11, GALNT…
GO:0007275	multicellular organism development	BP	8.36e-07	4.09	198	AAMP, ABCB6, ACVR1B, ADAMTS6, ADAR, AGRN, AKNA, AKT1, ALX4, APBA1, ASB1, ATP6AP1, B3GNT2, BMI1, BMPR2, BOK, BPGM, BTBD3, CAMSAP1, CARD10, CASP2, CASZ1, CBFA2T2, CCL2, CCND1, CCSAP, CD44, CD47, CDK6, CDKN1A, CLDN3, CMTM3, CPEB3, CPLANE2, CSK, CSRNP1, CTNS, CXCL13, DEGS1, DHCR24, DNAJC5, DNM2, DZIP1, E2F1, E2F2, EDN1, EDNRA, ERBB3, ESRP2, ETS1, ETS2, EXOSC6, FAT3, FGF11, FGFR2, FGFR3, FLRT2, FRZB, …
GO:0048731	system development	BP	1.23e-06	4.22	176	AAMP, ABCB6, ACVR1B, ADAMTS6, ADAR, AGRN, AKNA, AKT1, ALX4, APBA1, ASB1, ATP6AP1, B3GNT2, BMI1, BMPR2, BOK, BPGM, BTBD3, CAMSAP1, CARD10, CASP2, CASZ1, CBFA2T2, CCL2, CCND1, CD44, CD47, CDK6, CDKN1A, CLDN3, CPEB3, CPLANE2, CSK, CSRNP1, CTNS, CXCL13, DEGS1, DHCR24, DNAJC5, DNM2, DZIP1, E2F1, E2F2, EDN1, EDNRA, ERBB3, ESRP2, ETS1, ETS2, EXOSC6, FAT3, FGF11, FGFR2, FGFR3, FLRT2, FRZB, FZD5, FZD7, FZ…
GO:0009893	positive regulation of metabolic process	BP	2.14e-06	4.23	170	ACE2, ACVR1B, ADAM19, ADAM9, ADAR, AGPAT1, AGRN, AKNA, AKT1, ALX4, ARPP19, ARRDC4, ATP13A2, ATXN7L3, BAZ2A, BCL7A, BMI1, BMPR2, BNIP3L, BOK, CAMTA1, CARD10, CASP2, CASZ1, CCL2, CCL5, CCND1, CD14, CD44, CDK6, CDKN1A, CIRBP, CITED4, CLCN3, CLDN3, COA3, COP1, CPEB3, CSK, CSRNP1, CTCFL, CTNS, CTSS, DCP1A, DNAJB2, DNAJC5, DNM2, E2F1, E2F2, E2F5, EDN1, ELF4, EP400, ERBB3, ETS1, ETS2, EXOSC6, EYA4, FABP…
GO:0010604	positive regulation of macromolecule metabolic process	BP	2.84e-06	4.31	159	ACVR1B, ADAM19, ADAM9, ADAR, AGPAT1, AGRN, AKNA, AKT1, ALX4, ARRDC4, ATP13A2, ATXN7L3, BAZ2A, BCL7A, BMI1, BMPR2, BOK, CAMTA1, CARD10, CASP2, CASZ1, CCL2, CCL5, CCND1, CD14, CD44, CDK6, CDKN1A, CIRBP, CITED4, CLDN3, COA3, COP1, CPEB3, CSK, CSRNP1, CTCFL, CTSS, DCP1A, DNAJB2, DNAJC5, DNM2, E2F1, E2F2, E2F5, EDN1, ELF4, EP400, ERBB3, ETS1, ETS2, EXOSC6, EYA4, FBXO33, FGFR2, FGFR3, FIZ1, FURIN, FZD5…
GO:0050793	regulation of developmental process	BP	2.12e-05	4.58	119	ACVR1B, ADAM9, AGRN, AKT1, ARHGEF18, BCL7A, BMI1, BMPR2, CAMSAP1, CASZ1, CCL2, CCL7, CCND1, CCSAP, CD44, CDK6, CDKN1A, CLDN3, CPEB3, CXCL13, DNM2, E2F1, E2F2, EDN1, ERBB3, ETS1, EXOSC6, FAT3, FBLIM1, FGFR2, FGFR3, FLRT2, FRZB, FZD7, GDI1, GNA13, GOLGA4, GPAM, GPNMB, GPR37L1, GRHL1, H4C3, H4C9, HOPX, HYAL1, IGF1R, IL6, INSIG1, ITGB8, JADE2, KAT6A, KIF14, KRT10, LLGL1, LNPK, MAFB, MAFG, MAGI2, MAP2…
GO:0016301	kinase activity	MF	3.33e-05	5.35	76	AAK1, ACVR1B, ADAM9, ADAR, AKT1, BMPR2, CAMK2D, CARD10, CCL2, CCL5, CCNA1, CCND1, CCNE1, CD44, CDC25A, CDK6, CDKN1A, CSK, CSNK1G1, DUSP16, EDN1, ERBB3, FGFR2, FGFR3, FZD5, FZD8, GK5, GKAP1, HIPK3, HTT, IFNAR1, IGF1R, IL6, IRS1, IRS2, KIF14, LARGE1, LLGL1, MAGI2, MAP3K9, MAPK1, MAPK7, MAPKAPK2, MARK4, MEF2C, MEN1, MTOR, NEK4, NF2, NLK, NME4, NOL9, NUAK2, PAK4, PDXK, PI4K2A, PIK3CA, PIK3CD, PIK3R2,…
GO:0051128	regulation of cellular component organization	BP	4.08e-05	4.54	118	AAK1, ACE2, ACVR1B, ADAM9, AGRN, AKT1, AP1AR, ARHGEF18, ATP13A2, BCL7A, BMPR2, BNIP3L, BOK, CAMK2D, CAMSAP1, CBFA2T2, CCL2, CCSAP, CD14, CD44, CD47, CDKN1A, CEP70, CLDN3, CPLANE2, CSK, CXCL13, CXCL16, DNAJB2, DNM2, DZIP1, EDN1, FAT3, FBLIM1, FLRT2, FRZB, FZD5, GBA2, GDI1, GIT1, GMFB, GOLGA4, HIP1R, HOPX, HTT, HYAL1, IFNAR1, IGF1R, IL6, JADE2, KATNB1, KIF14, LLGL1, LNPK, MAGI2, MAP2, MAP9, MAPK1, …
GO:0006915	apoptotic process	BP	5.18e-05	4.8	99	ACVR1B, ADAR, AEN, AKT1, ALX4, ASNS, ATP13A2, BMI1, BMPR2, BNIP1, BNIP3L, BOK, CAMK2D, CARD10, CASP2, CCL2, CCL5, CCND1, CD14, CD44, CD47, CDKN1A, CSRNP1, CTNS, CTSS, DHCR24, DNAJC5, DNASE2B, DNM2, E2F1, E2F2, EDN1, EDNRA, EP400, ERBB3, EYA4, FGFR2, FGFR3, FRZB, FZD5, GPAM, GRINA, HIGD1A, HIP1R, HIPK3, HMGN5, HSPB2, HSPE1, HTT, IFNAR1, IGF1R, IL6, IRF5, IRS2, KATNB1, KIF14, KLF11, LMBR1L, MAP3K9,…
GO:0016310	phosphorylation	BP	6.89e-05	4.89	92	AAK1, ACVR1B, ADAM9, ADAR, AKT1, ATP13A2, BMPR2, CAMK2D, CARD10, CCL2, CCL5, CCNA1, CCND1, CCNE1, CD44, CDC25A, CDK6, CDKN1A, CLDN3, CSK, CSNK1G1, CTDSPL, DNAJC5, DUSP16, EDN1, EDNRA, ERBB3, FGFR2, FGFR3, FIZ1, FZD5, FZD7, FZD8, GK5, GKAP1, GMFB, GPNMB, HIPK3, HTT, IFNAR1, IGF1R, IL6, IRS1, IRS2, KIF14, LARGE1, LLGL1, MAGI2, MAP3K9, MAPK1, MAPK7, MAPKAPK2, MARK4, MEF2C, MEN1, MTOR, NEK4, NF2, NKX…
GO:0012501	programmed cell death	BP	8.78e-05	4.71	101	ACVR1B, ADAR, AEN, AKT1, ALX4, ASNS, ATP13A2, BMI1, BMPR2, BNIP1, BNIP3L, BOK, CAMK2D, CARD10, CASP2, CCL2, CCL5, CCND1, CD14, CD44, CD47, CDKN1A, CSRNP1, CTNS, CTSS, DHCR24, DNAJC5, DNASE2B, DNM2, E2F1, E2F2, EDN1, EDNRA, EP400, ERBB3, EYA4, FGFR2, FGFR3, FRZB, FZD5, GPAM, GRINA, HIGD1A, HIP1R, HIPK3, HMGN5, HSPB2, HSPE1, HTT, IFNAR1, IGF1R, IL6, IRF5, IRS2, KATNB1, KIF14, KLF11, LMBR1L, MAP3K9,…
GO:0006796	phosphate-containing compound metabolic process	BP	9.98e-05	4.38	126	AAK1, ACACA, ACSS1, ACVR1B, ADAM9, ADAR, AGPAT1, AGPAT3, AKT1, ARPP19, ATP13A2, ATP5MJ, BMPR2, BPGM, CAMK2D, CAMTA1, CARD10, CCL2, CCL5, CCNA1, CCND1, CCNE1, CD44, CDC25A, CDK6, CDKN1A, CLDN3, CSK, CSNK1G1, CTDSPL, CTNS, DNAJC5, DUSP16, DUSP18, EDN1, EDNRA, ENTPD6, ERBB3, FABP5, FAM126B, FGFR2, FGFR3, FIZ1, FZD5, FZD7, FZD8, GK5, GKAP1, GMFB, GPAM, GPNMB, HECA, HIPK3, HTT, IFNAR1, IGF1R, IL6, IMP…
GO:0051173	positive regulation of nitrogen compound metabolic process	BP	0.000102	4.25	139	ADAM9, AGRN, AKNA, AKT1, ALX4, ARRDC4, ATXN7L3, BAZ2A, BCL7A, BMI1, BMPR2, BOK, CAMTA1, CARD10, CASP2, CASZ1, CCL5, CCND1, CD44, CDKN1A, CIRBP, CITED4, CLDN3, COA3, COP1, CPEB3, CSK, CSRNP1, CTCFL, CTNS, CTSS, DCP1A, DNAJB2, DNAJC5, DNM2, E2F1, E2F2, E2F5, EDN1, ELF4, EP400, ERBB3, ETS1, ETS2, EXOSC6, EYA4, FBXO33, FGFR2, FGFR3, FIZ1, FURIN, FZD5, FZD7, FZD8, GPNMB, GRHL1, HIP1R, HMGN5, HOXA1, HO…
GO:0050790	regulation of catalytic activity	BP	0.000127	4.81	93	ADAM9, ADAR, AGRN, AKR1B10, AKT1, ARRDC4, ATP13A2, BMI1, BOK, CAMK2D, CARD10, CASP2, CCL2, CCL5, CCL7, CCNA1, CCND1, CCNE1, CD44, CDC25A, CDKN1A, CLDN3, CSK, CTSS, CXCL13, DCP1A, DHCR24, DUSP16, EDN1, EDNRA, ERBB3, FDX1, FGFR2, FGFR3, FURIN, FZD5, FZD8, GNA13, HIP1R, HIPK3, HSPE1, HTT, IFNAR1, IGF1R, IL6, IRS1, IRS2, KIF14, LARGE1, LLGL1, MAGI2, MAPK1, MAPK7, MEF2C, MEN1, MTOR, MYC, NF2, NKX3-1, …
GO:0006793	phosphorus metabolic process	BP	0.000166	4.34	126	AAK1, ACACA, ACSS1, ACVR1B, ADAM9, ADAR, AGPAT1, AGPAT3, AKT1, ARPP19, ATP13A2, ATP5MJ, BMPR2, BPGM, CAMK2D, CAMTA1, CARD10, CCL2, CCL5, CCNA1, CCND1, CCNE1, CD44, CDC25A, CDK6, CDKN1A, CLDN3, CSK, CSNK1G1, CTDSPL, CTNS, DNAJC5, DUSP16, DUSP18, EDN1, EDNRA, ENTPD6, ERBB3, FABP5, FAM126B, FGFR2, FGFR3, FIZ1, FZD5, FZD7, FZD8, GK5, GKAP1, GMFB, GPAM, GPNMB, HECA, HIPK3, HTT, IFNAR1, IGF1R, IL6, IMP…
GO:0009653	anatomical structure morphogenesis	BP	0.000205	4.34	124	AAMP, ADAM9, AKT1, ALX4, ARHGEF18, B3GNT2, BMI1, BMPR2, BTBD3, CAMSAP1, CARD10, CCL2, CCL7, CD44, CD47, CLDN3, CPLANE2, CSRNP1, CTNS, CXCL13, DGCR2, DNAJC5, DNM2, E2F2, EDN1, EDNRA, ESRP2, ETS1, ETS2, EYA4, FAT3, FBLIM1, FGFR2, FGFR3, FLRT2, FRZB, FURIN, FZD5, FZD7, FZD8, GDI1, GNA13, GOLGA4, GPNMB, GREM2, HOPX, HOXA1, HOXA10, HOXA3, HYAL1, IGF1R, IL6, INSIG1, ITGB8, JADE2, KBTBD8, KIF14, LARGE1,…
GO:0035295	tube development	BP	0.000401	5.41	63	AAMP, AKT1, ALX4, BMI1, BMPR2, CARD10, CBFA2T2, CCL2, CD47, CDKN1A, CPLANE2, CTNS, CXCL13, DNAJC5, E2F2, EDN1, EDNRA, ESRP2, ETS1, FGFR2, FZD5, FZD8, GNA13, GPNMB, HECA, HOPX, HOXA1, HOXA3, HSD11B1, HYAL1, IL6, ITGB8, MAPK1, MAPK7, MEF2C, MEN1, MMP2, MTHFR, MYC, NKIRAS1, NKX3-1, NPR3, PAK4, PIK3CA, PIK3CD, PLXNB2, PML, RALA, RAMP1, RNF213, ROCK1, SELENON, SEMA3C, SEMA4A, SIRT1, SLC7A11, SMAD2, SP…
GO:0042981	regulation of apoptotic process	BP	0.000408	4.98	78	ADAR, AKT1, ALX4, ASNS, ATP13A2, BMI1, BNIP1, BNIP3L, BOK, CAMK2D, CARD10, CASP2, CCL2, CCL5, CCND1, CD44, CDKN1A, CTNS, CTSS, DHCR24, DNAJC5, DNM2, E2F1, EDN1, EP400, ERBB3, EYA4, FGFR2, FRZB, GPAM, GRINA, HIGD1A, HIP1R, HIPK3, HMGN5, HSPB2, HTT, IFNAR1, IGF1R, IL6, IRF5, IRS2, KATNB1, KIF14, KLF11, MAP3K9, MAPK7, MEF2C, MEN1, MMP2, MTOR, MYC, NF2, NKX3-1, NUAK2, PAK4, PIK3CA, PIK3CD, PLAGL2, PM…
GO:0006468	protein phosphorylation	BP	0.000594	4.89	80	AAK1, ACVR1B, ADAM9, ADAR, AKT1, ATP13A2, BMPR2, CAMK2D, CARD10, CCL2, CCL5, CCNA1, CCND1, CCNE1, CD44, CDC25A, CDK6, CDKN1A, CLDN3, CSK, CSNK1G1, CTDSPL, DNAJC5, DUSP16, EDN1, EDNRA, ERBB3, FGFR2, FGFR3, FIZ1, FZD5, FZD8, GMFB, GPNMB, HIPK3, HTT, IFNAR1, IGF1R, IL6, KIF14, LARGE1, LLGL1, MAP3K9, MAPK1, MAPK7, MAPKAPK2, MARK4, MEF2C, MEN1, MTOR, NEK4, NF2, NKX3-1, NLK, NUAK2, PAK4, PIK3CA, PIK3CD…
GO:0051239	regulation of multicellular organismal process	BP	0.000631	4.18	132	AAMP, ACE2, ACVR1B, ADAM9, AGPAT1, AGRN, AKT1, ARRDC4, ASB1, BCL7A, BMI1, BMPR2, CAMK2D, CARD10, CCL2, CCL5, CCND1, CCSAP, CD14, CD209, CD47, CDK6, CDKN1A, CSK, CXCL13, E2F2, EDN1, EDNRA, ELF4, ERBB3, ETS1, EXOSC6, FABP5, FGFR2, FLRT2, FRZB, FURIN, FZD5, FZD7, GDI1, GIT1, GOLGA4, GPAM, GPNMB, GPR37L1, GRHL1, H4C3, H4C9, HIP1R, HOPX, HOXA1, HYAL1, IFNAR1, IGF1R, IL1R1, IL6, IRF5, IRS2, ITGB8, JADE…
GO:0007399	nervous system development	BP	0.000683	4.34	115	ABCB6, ACVR1B, AGRN, AKNA, AKT1, APBA1, B3GNT2, BMI1, BMPR2, BOK, BPGM, BTBD3, CAMSAP1, CASZ1, CBFA2T2, CCL2, CCND1, CDK6, CLDN3, CPEB3, CPLANE2, CSK, CTNS, DEGS1, DNM2, E2F1, EDN1, EDNRA, ERBB3, FAT3, FGF11, FGFR2, FLRT2, FZD5, FZD7, FZD8, GBA2, GDI1, GIT1, GMFB, GOLGA4, GPR37L1, HOXA1, HOXA3, IGF1R, IL6, IRS2, JADE2, KATNB1, KIF14, LARGE1, LLGL1, MAFB, MAGI2, MAP2, MAPK1, MARK4, MBOAT1, MEF2C, …
GO:0043067	regulation of programmed cell death	BP	0.000734	4.89	79	ADAR, AKT1, ALX4, ASNS, ATP13A2, BMI1, BNIP1, BNIP3L, BOK, CAMK2D, CARD10, CASP2, CCL2, CCL5, CCND1, CD44, CDKN1A, CTNS, CTSS, DHCR24, DNAJC5, DNM2, E2F1, EDN1, EP400, ERBB3, EYA4, FGFR2, FRZB, GPAM, GRINA, HIGD1A, HIP1R, HIPK3, HMGN5, HSPB2, HTT, IFNAR1, IGF1R, IL6, IRF5, IRS2, KATNB1, KIF14, KLF11, MAP3K9, MAPK7, MARK4, MEF2C, MEN1, MMP2, MTOR, MYC, NF2, NKX3-1, NUAK2, PAK4, PIK3CA, PIK3CD, PLA…
GO:0016773	phosphotransferase activity, alcohol group as acceptor	MF	0.000957	5.15	67	AAK1, ACVR1B, ADAM9, ADAR, AKT1, BMPR2, CAMK2D, CARD10, CCL2, CCL5, CCNA1, CCND1, CCNE1, CDC25A, CDK6, CDKN1A, CSK, CSNK1G1, DUSP16, EDN1, ERBB3, FGFR2, FGFR3, FZD5, FZD8, GK5, HIPK3, HTT, IFNAR1, IGF1R, IL6, KIF14, LLGL1, MAP3K9, MAPK1, MAPK7, MAPKAPK2, MARK4, MEF2C, MEN1, MTOR, NEK4, NF2, NLK, NOL9, NUAK2, PAK4, PDXK, PI4K2A, PIK3CA, PIK3CD, RAP2C, ROCK1, SESN2, SIRT1, SNX9, SPRED1, STK10, STRA…
GO:0031325	positive regulation of cellular metabolic process	BP	0.000982	4.17	130	ACE2, ADAM9, AGRN, AKNA, AKT1, ALX4, ARPP19, ATXN7L3, BCL7A, BMPR2, BNIP3L, CAMTA1, CARD10, CASZ1, CCL5, CCND1, CD44, CDKN1A, CIRBP, CITED4, CLCN3, CLDN3, COA3, CPEB3, CSK, CSRNP1, CTCFL, CTNS, DCP1A, DNAJC5, DNM2, E2F1, E2F2, E2F5, EDN1, ELF4, EP400, ERBB3, ETS1, ETS2, EXOSC6, EYA4, FGFR2, FGFR3, FIZ1, FURIN, FZD5, FZD7, FZD8, GPNMB, GRHL1, HMGN5, HOXA1, HOXA10, HTT, IFNAR1, IGF1R, IL6, IRF5, IR…
GO:0001568	blood vessel development	BP	0.000992	6.03	46	AAMP, ADAMTS6, AKT1, BMPR2, CARD10, CCL2, CD47, CXCL13, DNAJC5, E2F2, EDN1, EDNRA, ETS1, FGFR2, FZD5, FZD8, GNA13, GPNMB, HOXA1, HOXA3, HYAL1, IL6, ITGB8, LARGE1, MAPK1, MAPK7, MEF2C, MEN1, MMP2, NDST1, NKX3-1, NPR3, PAK4, PIK3CA, PIK3CD, PML, RAMP1, RNF213, ROCK1, SEMA3C, SEMA4A, SIRT1, SPRED1, TGFBR2, VEGFA, WASF2
GO:0030334	regulation of cell migration	BP	0.00107	5.56	55	AAMP, ACVR1B, ADAM9, AKT1, BMPR2, CARD10, CCL2, CCL5, CCL7, CD47, CD99L2, CLDN3, CXCL13, CXCL16, EDN1, ETS1, FLRT2, FUT3, GNA13, GPNMB, HYAL1, IGF1R, IL1R1, IL6, IRS2, KIF14, KRT5, MAGI2, MAPK1, MARVELD3, MEF2C, MMP2, MMP7, MTOR, NF2, PHLDB2, PIK3CD, PLXNB2, PPARD, RAP2C, ROCK1, SCARB1, SELENOP, SEMA3C, SEMA4A, SIRT1, SLAMF1, SPRED1, STK10, SUDS3, TGFBR2, TMEFF2, TP53INP1, VEGFA, ZMYND8
GO:0004672	protein kinase activity	MF	0.00109	5.29	62	AAK1, ACVR1B, ADAM9, ADAR, AKT1, BMPR2, CAMK2D, CARD10, CCL2, CCL5, CCNA1, CCND1, CCNE1, CDC25A, CDK6, CDKN1A, CSK, CSNK1G1, DUSP16, EDN1, ERBB3, FGFR2, FGFR3, FZD5, FZD8, HIPK3, HTT, IFNAR1, IGF1R, IL6, KIF14, LLGL1, MAP3K9, MAPK1, MAPK7, MAPKAPK2, MARK4, MEF2C, MEN1, MTOR, NEK4, NF2, NLK, NUAK2, PAK4, PIK3CA, RAP2C, ROCK1, SESN2, SIRT1, SNX9, SPRED1, STK10, STRADB, TGFBR2, TOP1, TRIB2, TRIB3, T…
GO:0048646	anatomical structure formation involved in morphogenesis	BP	0.00111	5.19	65	AAMP, ADAM9, AKT1, BMPR2, CARD10, CCL2, CD47, CXCL13, DNAJC5, E2F2, EDN1, EDNRA, ETS1, ETS2, FAT3, FGFR2, FURIN, FZD5, FZD7, FZD8, GNA13, GPNMB, HOPX, HOXA1, HOXA3, HYAL1, IL6, ITGB8, KBTBD8, LARGE1, MAFB, MAPK1, MAPK7, MEF2C, MEN1, MMP2, MTHFR, NECTIN2, NEO1, NF2, NKX3-1, NPR3, PAK4, PHLDB2, PIK3CA, PIK3CD, PLXNB2, PML, PTGFRN, RALA, RAMP1, RC3H1, RNF213, ROCK1, SEMA3C, SEMA4A, SH3PXD2A, SIRT1, …
GO:2000145	regulation of cell motility	BP	0.00135	5.43	57	AAMP, ACVR1B, ADAM9, AKT1, AP1AR, BMPR2, CARD10, CCL2, CCL5, CCL7, CD47, CD99L2, CDK6, CLDN3, CXCL13, CXCL16, EDN1, ETS1, FLRT2, FUT3, GNA13, GPNMB, HYAL1, IGF1R, IL1R1, IL6, IRS2, KIF14, KRT5, MAGI2, MAPK1, MARVELD3, MEF2C, MMP2, MMP7, MTOR, NF2, PHLDB2, PIK3CD, PLXNB2, PPARD, RAP2C, ROCK1, SCARB1, SELENOP, SEMA3C, SEMA4A, SIRT1, SLAMF1, SPRED1, STK10, SUDS3, TGFBR2, TMEFF2, TP53INP1, VEGFA, ZMY…
GO:0040008	regulation of growth	BP	0.0019	6.21	41	ACVR1B, AGRN, AKT1, BMPR2, CAMK2D, CDKN1A, CXCL16, DNAJB2, DNM2, EDN1, FGFR2, FGFR3, FRZB, GDI1, GOLGA4, GPAM, HOPX, HYAL1, IFNAR1, JADE2, KIF14, MAP2, MEF2C, MT1E, MT1M, MTOR, NEDD4L, PAK4, PEX5, PIK3CA, PML, POU3F2, PPARD, RIMS1, SELENOP, SEMA3C, SEMA4A, SESN2, SIRT1, SPP1, VEGFA
GO:0001525	angiogenesis	BP	0.00226	6.49	37	AAMP, AKT1, CARD10, CCL2, CD47, CXCL13, DNAJC5, E2F2, EDN1, EDNRA, ETS1, FGFR2, FZD5, FZD8, GNA13, GPNMB, HOXA3, HYAL1, IL6, ITGB8, MAPK7, MEN1, MMP2, NPR3, PAK4, PIK3CA, PIK3CD, PML, RAMP1, RNF213, ROCK1, SEMA4A, SIRT1, SPRED1, TGFBR2, VEGFA, WASF2
GO:0040012	regulation of locomotion	BP	0.00236	5.3	58	AAMP, ACVR1B, ADAM9, AKT1, AP1AR, BMPR2, CARD10, CCL2, CCL5, CCL7, CD47, CD99L2, CDK6, CLDN3, CXCL13, CXCL16, EDN1, ETS1, FLRT2, FUT3, GNA13, GPNMB, HYAL1, IGF1R, IL1R1, IL6, IRS2, KIF14, KRT5, MAGI2, MAPK1, MARVELD3, MEF2C, MEN1, MMP2, MMP7, MTOR, NF2, PHLDB2, PIK3CD, PLXNB2, PPARD, RAP2C, ROCK1, SCARB1, SELENOP, SEMA3C, SEMA4A, SIRT1, SLAMF1, SPRED1, STK10, SUDS3, TGFBR2, TMEFF2, TP53INP1, VEGF…
GO:0009891	positive regulation of biosynthetic process	BP	0.00257	4.44	97	AGRN, AKNA, AKT1, ALX4, ARPP19, ATXN7L3, BMPR2, CAMTA1, CASZ1, CCL2, CCL5, CIRBP, CITED4, CLCN3, COA3, CPEB3, CSRNP1, CTCFL, DNAJC5, DNM2, E2F1, E2F2, E2F5, EDN1, ELF4, EP400, ETS1, ETS2, FGFR2, FIZ1, FZD5, FZD7, GRHL1, HMGN5, HOXA1, HOXA10, IFNAR1, IGF1R, IL6, IRF5, IRS1, IRS2, KAT6A, KPNA6, LARP6, LPGAT1, MAFB, MAFG, MAPK1, MAPK7, MED9, MEF2C, MEN1, MLXIP, MTF1, MTOR, MYBL1, MYC, MYCBP, NAT10, …
GO:0016772	transferase activity, transferring phosphorus-containing groups	MF	0.00264	4.75	78	AAK1, ACVR1B, ADAM9, ADAR, AKT1, BMPR2, CAMK2D, CARD10, CCL2, CCL5, CCNA1, CCND1, CCNE1, CD44, CDC25A, CDK6, CDKN1A, CSK, CSNK1G1, DUSP16, EDN1, ERBB3, FGFR2, FGFR3, FZD5, FZD8, GK5, GKAP1, HIPK3, HTT, IFNAR1, IGF1R, IL6, IRS1, IRS2, KIF14, LARGE1, LLGL1, MAGI2, MAP3K9, MAPK1, MAPK7, MAPKAPK2, MARK4, MEF2C, MEN1, MTOR, MYC, NEK4, NF2, NLK, NME4, NOL9, NUAK2, PAK4, PDXK, PI4K2A, PIK3CA, PIK3CD, PI…
GO:0072359	circulatory system development	BP	0.00265	5.15	62	AAMP, ADAMTS6, AKT1, BMPR2, CARD10, CCL2, CD47, CDKN1A, CPLANE2, CXCL13, DNAJC5, DZIP1, E2F2, EDN1, EDNRA, ERBB3, ETS1, FGFR2, FLRT2, FZD5, FZD7, FZD8, GALNT11, GNA13, GPNMB, HOPX, HOXA1, HOXA3, HYAL1, IGF1R, IL6, ITGB8, LARGE1, MAPK1, MAPK7, MEF2C, MEN1, MMP2, MTOR, NDST1, NKX3-1, NPR3, PAK4, PDLIM5, PIK3CA, PIK3CD, PML, PPARD, RAMP1, RNF213, ROCK1, SEMA3C, SEMA4A, SIRT1, SLC2A12, SLITRK5, SMAD2…
GO:0001944	vasculature development	BP	0.00293	5.79	46	AAMP, ADAMTS6, AKT1, BMPR2, CARD10, CCL2, CD47, CXCL13, DNAJC5, E2F2, EDN1, EDNRA, ETS1, FGFR2, FZD5, FZD8, GNA13, GPNMB, HOXA1, HOXA3, HYAL1, IL6, ITGB8, LARGE1, MAPK1, MAPK7, MEF2C, MEN1, MMP2, NDST1, NKX3-1, NPR3, PAK4, PIK3CA, PIK3CD, PML, RAMP1, RNF213, ROCK1, SEMA3C, SEMA4A, SIRT1, SPRED1, TGFBR2, VEGFA, WASF2
GO:0043085	positive regulation of catalytic activity	BP	0.00363	5.13	61	ADAM9, AGRN, AKR1B10, AKT1, ARRDC4, BMI1, BOK, CARD10, CASP2, CCL2, CCL5, CCL7, CCND1, CD44, CDKN1A, CLDN3, CSK, CTSS, CXCL13, DCP1A, EDN1, EDNRA, ERBB3, FDX1, FGFR2, FGFR3, FZD5, FZD8, GNA13, HIP1R, HSPE1, IGF1R, IRS1, KIF14, LLGL1, MAGI2, MAPK1, MEF2C, MTOR, MYC, NKX3-1, NPR3, PML, PPM1H, PRSS8, RGS9BP, ROCK1, SCARB1, SESN2, SGSM1, SIRT1, SNX9, STRADB, TBC1D13, TBC1D16, TBC1D22B, TGFBR2, TGM2, …
GO:0042127	regulation of cell population proliferation	BP	0.00403	4.62	82	ACE2, AKT1, BCL7A, BMI1, BMPR2, BOK, C18orf54, CCL2, CCL5, CCND1, CCNE1, CD209, CD47, CDK6, CDKN1A, CLDN3, CSK, DHCR24, DNAJB2, E2F1, EDN1, ERBB3, ESRP2, ETS1, FGFR2, FGFR3, FRZB, FUT3, FZD5, FZD7, GNA13, GPAM, GPNMB, GPR37L1, HMGN5, HOXA3, HYAL1, IFNAR1, IGF1R, IL6, IRS1, IRS2, KIF14, KLF11, MAFG, MAGI2, MAPK1, MARVELD3, MED9, MEF2C, MEN1, MMP2, MYC, NAP1L1, NF2, NKX3-1, NPR3, PER2, PIK3CA, PIK3…
GO:0043549	regulation of kinase activity	BP	0.00435	5.82	44	ADAM9, ADAR, AKT1, CARD10, CCL5, CCNA1, CCND1, CCNE1, CD44, CDC25A, CDKN1A, CSK, DUSP16, EDN1, ERBB3, FGFR2, FGFR3, FZD5, FZD8, HIPK3, HTT, IGF1R, IL6, IRS1, IRS2, KIF14, LARGE1, LLGL1, MEF2C, MEN1, MTOR, NF2, PIK3R2, RAP2C, SESN2, SIRT1, SNX9, SPRED1, STRADB, TGFBR2, TRIB2, TRIB3, VEGFA, VLDLR
GO:0070848	response to growth factor	BP	0.00694	5.71	44	ACVR1B, ADAM9, AKT1, BMPR2, CCL2, CCL5, CD44, CXCL13, DNAJC5, EDN1, FGFR2, FGFR3, FLRT2, FURIN, GREM2, HYAL1, IGF1R, IL6, INTS9, ITGB8, MAGI2, MAPK1, MAPK7, MAPKAPK2, MEF2C, MEN1, MYC, NDST1, NEDD4, NEO1, NFKBIZ, NLK, PIK3CA, PIK3CD, PML, ROCK1, SIRT1, SMAD2, SOX2, SPRED1, SUDS3, TGFBR2, VEGFA, XIAP
GO:0010557	positive regulation of macromolecule biosynthetic process	BP	0.00697	4.43	90	AGRN, AKNA, AKT1, ALX4, ATXN7L3, BMPR2, CAMTA1, CASZ1, CCL2, CCL5, CIRBP, CITED4, COA3, CPEB3, CSRNP1, CTCFL, DNAJC5, DNM2, E2F1, E2F2, E2F5, EDN1, ELF4, EP400, ETS1, ETS2, FGFR2, FIZ1, FZD5, FZD7, GRHL1, HMGN5, HOXA1, HOXA10, IL6, IRF5, IRS1, IRS2, KAT6A, KPNA6, LARP6, MAFB, MAFG, MAPK1, MAPK7, MED9, MEF2C, MEN1, MLXIP, MTF1, MTOR, MYBL1, MYC, MYCBP, NAT10, NEK4, NFATC2IP, NFKBIZ, NFYB, NKX3-1, …
GO:0009888	tissue development	BP	0.00772	4.38	93	ACVR1B, ADAM9, AKNA, AKT1, ALX4, ANKRD52, BMI1, BMPR2, CBFA2T2, CCND1, CD44, CDK6, CDKN1A, CLDN3, CPLANE2, CTNS, DHCR24, EDN1, EDNRA, ERBB3, ESRP2, ETS2, FABP5, FGFR2, FGFR3, FLG, FRZB, FZD5, FZD7, GNA13, GRHL1, HOPX, HOXA3, HYAL1, IL6, ITGB8, IVL, KBTBD8, KRT10, KRT5, LARGE1, LNPK, MAFB, MAFG, MAGI2, MAPK1, MEF2C, MMP13, MMP2, MTHFR, MTOR, MYC, NF2, NFKBIZ, NKX3-1, PDLIM5, PHLDB2, PIK3CA, PIK3CD…
GO:0031328	positive regulation of cellular biosynthetic process	BP	0.00802	4.37	93	AGRN, AKNA, AKT1, ALX4, ARPP19, ATXN7L3, BMPR2, CAMTA1, CASZ1, CCL5, CIRBP, CITED4, COA3, CPEB3, CSRNP1, CTCFL, DNAJC5, DNM2, E2F1, E2F2, E2F5, EDN1, ELF4, EP400, ETS1, ETS2, FGFR2, FIZ1, FZD5, FZD7, GRHL1, HMGN5, HOXA1, HOXA10, IFNAR1, IGF1R, IL6, IRF5, IRS1, IRS2, KAT6A, KPNA6, LARP6, LPGAT1, MAFB, MAFG, MAPK1, MAPK7, MED9, MEF2C, MEN1, MLXIP, MTF1, MTOR, MYBL1, MYC, MYCBP, NAT10, NEK4, NFATC2I…
GO:0001667	ameboidal-type cell migration	BP	0.00807	6.71	31	AAMP, ACVR1B, ADAM9, AKT1, BMPR2, CARD10, CXCL13, EDN1, EDNRA, ETS1, GNA13, HYAL1, IRS2, MARVELD3, MEF2C, MEN1, MTOR, PIK3CA, PIK3CD, PML, PPARD, PRSS8, ROCK1, SCARB1, SEMA3C, SEMA4A, SIRT1, SPRED1, TGFBR2, VEGFA, WASF2
GO:0043066	negative regulation of apoptotic process	BP	0.00911	5.32	51	ADAR, AKT1, ASNS, BMI1, BNIP1, BNIP3L, BOK, CASP2, CCL2, CCL5, CCND1, CD44, CDKN1A, CTNS, DHCR24, DNAJC5, EDN1, ERBB3, EYA4, FGFR2, GPAM, GRINA, HIGD1A, HIP1R, HIPK3, HMGN5, HSPB2, HTT, IFNAR1, IGF1R, IL6, IRS2, KIF14, MAPK7, MEF2C, MEN1, MTOR, MYC, NUAK2, PAK4, PIK3CA, PPARD, PTGFR, PTPRZ1, RNF144B, ROCK1, SIRT1, SLC7A5, STRADB, VEGFA, XIAP
GO:0022603	regulation of anatomical structure morphogenesis	BP	0.00939	5.36	50	ARHGEF18, BMPR2, CAMSAP1, CCL2, CCL7, CD44, CLDN3, CXCL13, E2F2, EDN1, ETS1, FBLIM1, FGFR2, FZD7, GDI1, GNA13, GOLGA4, GPNMB, HYAL1, IL6, ITGB8, LLGL1, MAGI2, MAP2, MAPK7, MEF2C, NEDD4, NEDD4L, NF2, PAK4, PDLIM5, PHLDB2, PIK3CD, PLXNB2, PML, POU3F2, RALA, RC3H1, RIMS1, ROCK1, SDC2, SEMA3C, SEMA4A, SIRT1, SPP1, SPRED1, STAT2, TGFBR2, TMEM135, VEGFA
GO:0043069	negative regulation of programmed cell death	BP	0.00987	5.27	52	ADAR, AKT1, ASNS, BMI1, BNIP1, BNIP3L, BOK, CASP2, CCL2, CCL5, CCND1, CD44, CDKN1A, CTNS, DHCR24, DNAJC5, EDN1, ERBB3, EYA4, FGFR2, GPAM, GRINA, HIGD1A, HIP1R, HIPK3, HMGN5, HSPB2, HTT, IFNAR1, IGF1R, IL6, IRS2, KIF14, MAPK7, MEF2C, MEN1, MTOR, MYC, NUAK2, PAK4, PIK3CA, PPARD, PTGFR, PTPRZ1, RNF144B, ROCK1, SIRT1, SLC7A11, SLC7A5, STRADB, VEGFA, XIAP
GO:0060429	epithelium development	BP	0.0105	4.88	64	ACVR1B, ADAM9, AKT1, ALX4, BMI1, BMPR2, CBFA2T2, CCND1, CD44, CDK6, CDKN1A, CLDN3, CPLANE2, CTNS, EDN1, EDNRA, ESRP2, FGFR2, FLG, FRZB, FZD5, FZD7, GNA13, GRHL1, IL6, IVL, KRT10, KRT5, MAFB, MAFG, MAGI2, MAPK1, MEF2C, MMP2, MTHFR, MTOR, MYC, NF2, NFKBIZ, NKX3-1, PHLDB2, PIK3CD, PLXNB2, PML, POU3F1, POU3F2, RALA, RAP2C, ROCK1, SEMA3C, SGPP1, SLC7A11, SMAD2, SPRED1, SPRR2B, SPRR2E, TGFBR2, TGM2, TM…
GO:0008104	protein localization	BP	0.0112	4.16	109	AACS, AAK1, ABCB9, ADAM9, AGRN, AKR1B10, AKT1, AP1AR, AP1M2, AP3S2, APBA1, ARHGEF18, ARL8B, ARRDC4, ATP13A2, ATP6AP1, BNIP3L, CARD10, CCL5, CCNE1, CDKN1A, CPLANE2, CSK, CTCFL, CTNS, DCP1A, DHCR24, DNM2, DUSP16, DZIP1, EDNRA, FAM126B, FZD5, GDAP1, GDI1, GOLGA4, GOLGB1, GOPC, H4C3, H4C9, IL6, INSIG1, IRS1, IRS2, KATNB1, KIF14, KIF3B, KPNA6, KRT5, LARGE1, LLGL1, MAGI2, MAP2, MAP7, MARK4, MARVELD3, M…
GO:0009966	regulation of signal transduction	BP	0.0113	4	127	AAK1, ACE2, ACVR1B, ADAM9, ADAR, AGPAT1, AKT1, ARHGAP19, ARHGAP23, ARHGEF18, BMI1, BMPR2, BOK, CAMTA1, CASP2, CBFA2T2, CCL2, CCL5, CCL7, CD14, CD44, CD47, CMTM3, CPLANE2, CSK, CSNK1G1, CTNS, CTSS, DENND4B, DNAJC5, DUSP16, EDN1, ERBB3, EYA4, FABP5, FBXO9, FGFR2, FGFR3, FRZB, FURIN, FZD5, FZD7, FZD8, GALNT11, GIT1, GKAP1, GNA13, GPNMB, GPR37L1, GREM2, GRINA, HIP1R, HIPK3, HTT, IFNAR1, IGF1R, IL1R1,…
GO:0000082	G1/S transition of mitotic cell cycle	BP	0.0118	8.55	20	ACVR1B, AKT1, BCL7A, CASP2, CCL2, CCND1, CCNE1, CDC25A, CDK6, CDKN1A, CTDSPL, E2F1, E2F2, GPNMB, HYAL1, KIF14, KLF11, MYC, PHF10, PML
GO:0014065	phosphatidylinositol 3-kinase signaling	BP	0.012	10.06	16	AKT1, CCL5, EDN1, ERBB3, IGF1R, IL6, IRS1, NEDD4, NKX3-1, PIK3CA, PIK3CD, PIK3R2, PPARD, SELENOP, SERPINA12, SIRT1
GO:0035556	intracellular signal transduction	BP	0.0124	4.07	117	ACE2, ADAM9, AEN, AKT1, ARHGAP19, ARHGAP23, ARHGEF18, ASB1, BMPR2, BNIP1, BOK, CAMK2D, CAMTA1, CARD10, CASP2, CCL2, CCL5, CCL7, CCND1, CD209, CD44, CDKN1A, CSK, CTNS, DENND4B, DHCR24, DUSP16, E2F1, E2F2, EDN1, EDNRA, ERBB3, FBXO9, FGFR2, FGFR3, FZD5, FZD7, FZD8, GDI1, GIT1, GNA13, GPNMB, GPR37L1, GRINA, HIPK3, HTT, IFNAR1, IGF1R, IL6, IRS1, JADE2, KAT6A, KCTD10, KIF14, MAGI2, MAP3K9, MAPK1, MAPK7…
GO:0071702	organic substance transport	BP	0.0131	4.04	120	AACS, ABCB6, ABCB9, ABCC3, ACE2, ADAM9, AKR1B10, AKT1, AP1AR, AP1M2, AP3S2, APBA1, ARL8B, ARPP19, ARRDC4, ATP13A2, ATP6AP1, BNIP1, BNIP3L, CAMK2D, CCL2, CCL5, CD209, CD47, CDKN1A, CPLANE2, CSK, CTNS, CYP4F2, DNM2, DUSP16, EDN1, EDNRA, FABP5, FURIN, FZD5, GDAP1, GDI1, GOLGA4, GOPC, GPNMB, GRAMD1C, HTT, IFNAR1, IL6, INSIG1, IRS1, IRS2, KATNB1, KIF3B, KPNA6, LARGE1, LLGL1, MEN1, NAPSB, NEDD4, NEO1, …
GO:0070727	cellular macromolecule localization	BP	0.0132	4.14	109	AACS, AAK1, ABCB9, ADAM9, AGRN, AKR1B10, AKT1, AP1AR, AP1M2, AP3S2, APBA1, ARHGEF18, ARL8B, ARRDC4, ATP13A2, ATP6AP1, BNIP3L, CARD10, CCL5, CCNE1, CDKN1A, CPLANE2, CSK, CTCFL, CTNS, DCP1A, DHCR24, DNM2, DUSP16, DZIP1, EDNRA, FAM126B, FZD5, GDAP1, GDI1, GOLGA4, GOLGB1, GOPC, H4C3, H4C9, IL6, INSIG1, IRS1, IRS2, KATNB1, KIF14, KIF3B, KPNA6, KRT5, LARGE1, LLGL1, MAGI2, MAP2, MAP7, MARK4, MARVELD3, M…
GO:0048514	blood vessel morphogenesis	BP	0.0137	5.86	39	AAMP, AKT1, BMPR2, CARD10, CCL2, CD47, CXCL13, DNAJC5, E2F2, EDN1, EDNRA, ETS1, FGFR2, FZD5, FZD8, GNA13, GPNMB, HOXA1, HOXA3, HYAL1, IL6, ITGB8, MAPK7, MEN1, MMP2, NPR3, PAK4, PIK3CA, PIK3CD, PML, RAMP1, RNF213, ROCK1, SEMA4A, SIRT1, SPRED1, TGFBR2, VEGFA, WASF2
GO:0004674	protein serine/threonine kinase activity	MF	0.0145	5.55	44	AAK1, ACVR1B, ADAM9, AKT1, BMPR2, CAMK2D, CCNA1, CCND1, CCNE1, CDC25A, CDK6, CDKN1A, CSK, CSNK1G1, DUSP16, EDN1, FZD5, FZD8, HIPK3, HTT, MAP3K9, MAPK1, MAPK7, MAPKAPK2, MARK4, MEF2C, MEN1, MTOR, NEK4, NLK, NUAK2, PAK4, PIK3CA, ROCK1, SESN2, SIRT1, STK10, TGFBR2, TOP1, TRIB2, TRIB3, TTK, UHMK1, VEGFA
GO:0051338	regulation of transferase activity	BP	0.0158	5.34	48	ADAM9, ADAR, AKT1, ARRDC4, BMI1, CARD10, CCL5, CCNA1, CCND1, CCNE1, CD44, CDC25A, CDKN1A, CSK, DUSP16, EDN1, ERBB3, FGFR2, FGFR3, FZD5, FZD8, HIPK3, HTT, IGF1R, IL6, IRS1, IRS2, KIF14, LARGE1, LLGL1, MAPK1, MEF2C, MEN1, MTOR, MYC, NF2, PIK3R2, RAP2C, SESN2, SIRT1, SNX9, SPRED1, STRADB, TGFBR2, TRIB2, TRIB3, VEGFA, VLDLR
GO:0008284	positive regulation of cell population proliferation	BP	0.0162	5.17	52	AKT1, BCL7A, BMI1, BMPR2, CCL5, CCND1, CCNE1, CD209, CD47, CDK6, CDKN1A, E2F1, EDN1, ERBB3, ESRP2, FGFR2, FGFR3, FZD7, GPAM, GPNMB, GPR37L1, HMGN5, HOXA3, HYAL1, IFNAR1, IGF1R, IL6, IRS1, IRS2, KIF14, MAPK1, MEF2C, MEN1, MMP2, MYC, NAP1L1, NKX3-1, PIK3CA, PIK3CD, PML, POU3F2, PPARD, PTGFR, PTHLH, SELENON, SIRT1, SLAMF1, SLC7A1, SLC7A5, TGFBR2, TTK, VEGFA
GO:0016477	cell migration	BP	0.0163	4.61	73	AAMP, ACVR1B, ADAM9, AKT1, AVL9, BMPR2, CARD10, CCL2, CCL5, CCL7, CD44, CD47, CD99L2, CLDN3, CXCL13, CXCL16, EDN1, EDNRA, ETS1, FAT3, FLRT2, FUT3, GNA13, GPNMB, HYAL1, IGF1R, IL1R1, IL6, IRS2, KIF14, KRT5, LARGE1, MAGI2, MAPK1, MARVELD3, MEF2C, MEN1, MMP2, MMP7, MTOR, NEO1, NF2, OGDH, PAK4, PEX5, PHLDB2, PIK3CA, PIK3CD, PLXNB2, PML, POU3F2, PPARD, PRSS8, PTPRF, RAP2C, ROCK1, SCARB1, SDC2, SELENOP…
GO:0035239	tube morphogenesis	BP	0.0172	5.28	49	AAMP, AKT1, BMPR2, CARD10, CCL2, CD47, CTNS, CXCL13, DNAJC5, E2F2, EDN1, EDNRA, ESRP2, ETS1, FGFR2, FZD5, FZD8, GNA13, GPNMB, HOXA1, HOXA3, HYAL1, IL6, ITGB8, MAPK7, MEF2C, MEN1, MMP2, MTHFR, MYC, NKX3-1, NPR3, PAK4, PIK3CA, PIK3CD, PLXNB2, PML, RALA, RAMP1, RNF213, ROCK1, SEMA4A, SIRT1, SMAD2, SPRED1, TGFBR2, TGM2, VEGFA, WASF2
GO:0051247	positive regulation of protein metabolic process	BP	0.0173	4.66	70	ADAM9, AKT1, ARRDC4, BAZ2A, BMI1, BMPR2, BOK, CAMTA1, CARD10, CASP2, CCL5, CCND1, CD44, CDKN1A, CIRBP, CLDN3, COA3, COP1, CPEB3, CSK, CTSS, DNAJB2, EDN1, ERBB3, FBXO33, FGFR3, FIZ1, FURIN, FZD5, FZD8, GPNMB, HIP1R, HSPE1, IFNAR1, IL6, KIF14, LARP6, LLGL1, MAGI2, MAPK1, MAPK7, MEF2C, MTOR, MYC, NAT10, NEDD4, NEDD4L, NKX3-1, PIK3CA, PLXNB2, PML, POMT2, RAMP1, RAP2C, RNF144B, RNFT1, SESN2, SIRT1, SM…
GO:0044843	cell cycle G1/S phase transition	BP	0.0179	8.05	21	ACVR1B, AKT1, BCL7A, CASP2, CCL2, CCND1, CCNE1, CDC25A, CDK6, CDKN1A, CTDSPL, E2F1, E2F2, GPNMB, HYAL1, KIF14, KLF11, MYC, PHF10, PML, SOX2
GO:0010628	positive regulation of gene expression	BP	0.018	4.87	61	ACVR1B, ADAM19, ADAR, AGPAT1, AKT1, ARRDC4, ATP13A2, BMPR2, CCL5, CD14, CDK6, CIRBP, CLDN3, COA3, CPEB3, CTCFL, DNAJC5, E2F1, ERBB3, ETS1, EXOSC6, FURIN, FZD5, GPNMB, HMGN5, IFNAR1, IL1R1, IL6, IRF5, ITGB8, KAT6A, KPNA6, LARP6, MAFG, MAPKAPK2, MEF2C, MEN1, MTOR, MYC, NAT10, NKX3-1, PIK3CA, PIK3CD, PLXNB2, POLR3A, POLR3D, POU3F1, PPARD, PTGFR, RIMS1, ROCK1, SECISBP2, SIRT1, SLAMF1, SLC7A5, SMAD2, …
GO:0010632	regulation of epithelial cell migration	BP	0.0182	8.3	20	AAMP, ADAM9, AKT1, BMPR2, CARD10, CXCL13, EDN1, ETS1, HYAL1, IRS2, MARVELD3, MEF2C, MTOR, PIK3CD, SCARB1, SEMA4A, SIRT1, SPRED1, TGFBR2, VEGFA
GO:0071495	cellular response to endogenous stimulus	BP	0.0195	4.61	72	ACACA, ACVR1B, ADAM9, AGRN, AKT1, BMI1, BMPR2, CCL2, CCL5, CD44, CIB2, CPEB3, CSK, CTSS, CXCL13, DNAJC5, EDN1, EDNRA, FDX1, FGFR2, FGFR3, FLRT2, FURIN, GKAP1, GREM2, HYAL1, IGF1R, IL6, INSIG1, INTS9, IRS1, IRS2, ITGB8, KLF11, LARGE1, MAGI2, MAPK1, MAPK7, MAPKAPK2, MEF2C, MEN1, MMP2, MTOR, NDST1, NEDD4, NEO1, NFKBIZ, NKX3-1, NLK, PIK3CA, PIK3CD, PIK3R2, PML, PPARD, PTGFR, RAMP1, ROCK1, SELENON, SE…
GO:0010631	epithelial cell migration	BP	0.0199	7.36	24	AAMP, ADAM9, AKT1, BMPR2, CARD10, CXCL13, EDN1, ETS1, HYAL1, IRS2, MARVELD3, MEF2C, MEN1, MTOR, PIK3CA, PIK3CD, PPARD, ROCK1, SCARB1, SEMA4A, SIRT1, SPRED1, TGFBR2, VEGFA
GO:0090132	epithelium migration	BP	0.0231	7.29	24	AAMP, ADAM9, AKT1, BMPR2, CARD10, CXCL13, EDN1, ETS1, HYAL1, IRS2, MARVELD3, MEF2C, MEN1, MTOR, PIK3CA, PIK3CD, PPARD, ROCK1, SCARB1, SEMA4A, SIRT1, SPRED1, TGFBR2, VEGFA
GO:0051240	positive regulation of multicellular organismal process	BP	0.0245	4.47	78	ACE2, ACVR1B, AGPAT1, AGRN, AKT1, ARRDC4, BCL7A, BMI1, BMPR2, CAMK2D, CCL2, CCL5, CCND1, CD14, CD209, CD47, CDKN1A, CSK, EDN1, ERBB3, ETS1, EXOSC6, FABP5, FGFR2, FLRT2, FURIN, FZD5, GDI1, GOLGA4, GPAM, GPNMB, HYAL1, IFNAR1, IGF1R, IL1R1, IL6, IRF5, IRS2, ITGB8, JADE2, KPNA6, MAPKAPK2, MEF2C, MTOR, MYC, NAP1L1, NECTIN2, NFKBIZ, NKX3-1, PAK4, PER2, PEX5, PHF10, PIK3CA, PIK3CD, PLXNB2, POLR3A, POLR3…
GO:0048639	positive regulation of developmental growth	BP	0.0259	9.47	16	AGRN, AKT1, BMPR2, EDN1, FGFR2, GDI1, GOLGA4, GPAM, HOPX, MEF2C, NEDD4L, PEX5, POU3F2, PPARD, RIMS1, VEGFA
GO:0022008	neurogenesis	BP	0.026	4.43	80	AGRN, AKNA, AKT1, B3GNT2, BMPR2, BOK, BTBD3, CAMSAP1, CASZ1, CBFA2T2, CCL2, CCND1, CDK6, CPEB3, CSK, DNM2, EDN1, EDNRA, ERBB3, FAT3, FGFR2, FLRT2, FZD5, FZD7, FZD8, GBA2, GDI1, GIT1, GOLGA4, GPR37L1, IGF1R, IL6, JADE2, KATNB1, LARGE1, LLGL1, MAGI2, MAP2, MAPK1, MBOAT1, MEF2C, MMP2, MTOR, NAP1L1, NEDD4, NEDD4L, NEO1, NF2, OGDH, PAK4, PAPLN, PDLIM5, PER2, PEX5, PLPPR4, PLXNB2, POU3F1, POU3F2, PTPN9…
GO:0000165	MAPK cascade	BP	0.0291	5.34	45	ACE2, ADAM9, CCL2, CCL5, CCL7, CD44, CSK, DUSP16, EDN1, FGFR2, FGFR3, FZD5, FZD7, FZD8, GPNMB, GPR37L1, HIPK3, IFNAR1, IGF1R, IL6, MAP3K9, MAPK1, MAPK7, MAPKAPK2, MAPKBP1, MARVELD3, MEF2C, MEN1, MID1, MYC, NDST1, NF2, NLK, PAK4, PIK3R2, ROCK1, SLAMF1, SOX2, SPRED1, STRADB, TRAF7, TRIB2, TRIB3, VEGFA, XIAP
GO:0030155	regulation of cell adhesion	BP	0.0317	5.37	44	ADAM19, ADAM9, AKNA, AKT1, AP1AR, BMI1, CCL2, CCL5, CD209, CD44, CD47, CDK6, CSK, CXCL13, ERBB3, ETS1, FUT3, FZD7, GPAM, GPNMB, HYAL1, IL6, KIF14, MAPK7, MMP2, NF2, NFKBIZ, PHF10, PHLDB2, PIK3CA, PIK3R2, PLXNB2, PML, RC3H1, ROCK1, SELENOP, SLAMF1, SLC7A1, SOX2, TGFBR2, TGM2, TRIOBP, VEGFA, ZBTB16
GO:0009967	positive regulation of signal transduction	BP	0.0354	4.49	74	AAK1, ACVR1B, ADAM9, AGPAT1, AKT1, BMPR2, BOK, CAMTA1, CASP2, CCL2, CCL5, CCL7, CD14, CD44, CMTM3, CSK, CSNK1G1, CTNS, CTSS, EDN1, ERBB3, FABP5, FGFR2, FGFR3, FZD5, FZD7, FZD8, GKAP1, GPNMB, GPR37L1, HIP1R, HTT, IGF1R, IL1R1, IL6, IRS1, JRK, LLGL1, MAPKBP1, MEF2C, MEN1, MID1, MYC, NDST1, NECTIN2, NEDD4, NEO1, NKX3-1, PIK3CA, PIK3CD, PLAGL2, PML, PPARD, RALA, RC3H1, RIMS1, ROCK1, SELENOP, SERPINA1…
GO:0048638	regulation of developmental growth	BP	0.0376	7.08	24	AGRN, AKT1, BMPR2, CDKN1A, DNM2, EDN1, FGFR2, FGFR3, GDI1, GOLGA4, GPAM, HOPX, MAP2, MEF2C, NEDD4L, PEX5, PIK3CA, POU3F2, PPARD, RIMS1, SEMA3C, SEMA4A, SPP1, VEGFA
GO:0001558	regulation of cell growth	BP	0.0381	6.4	29	ACVR1B, AKT1, BMPR2, CAMK2D, CDKN1A, CXCL16, DNAJB2, DNM2, EDN1, FRZB, GDI1, GOLGA4, HYAL1, IFNAR1, JADE2, KIF14, MAP2, MTOR, NEDD4L, PAK4, PML, PPARD, RIMS1, SEMA3C, SEMA4A, SESN2, SIRT1, SPP1, VEGFA
GO:0032879	regulation of localization	BP	0.0426	4.18	94	AACS, AAK1, ACE2, ADAM9, AKT1, ARPP19, ATP13A2, BNIP1, BNIP3L, BOK, CAMK2D, CARD10, CCL2, CCL5, CCNE1, CD14, CD47, CLDN3, CPLANE2, CSK, CTSS, CYP4F2, DNAJC5, DZIP1, EDN1, EDNRA, ERBB3, FABP5, FGF11, FURIN, FZD5, GDI1, GIT1, GOPC, GPNMB, HIP1R, HTT, IFNAR1, IL6, INSIG1, IRS1, IRS2, KCND3, KCNE4, KLHL24, KRT5, LLGL1, MAGI2, MAP2, MAPK1, MARK4, MEF2C, MTOR, NEDD4, NEDD4L, NEO1, NF2, NKX3-1, NMT1, PE…
GO:1904659	glucose transmembrane transport	BP	0.0444	10.66	13	AKT1, ARPP19, CTNS, EDN1, EDNRA, FABP5, IRS1, IRS2, PPARD, RAB4B, SESN2, SLC2A12, TRIB3
GO:0045785	positive regulation of cell adhesion	BP	0.0456	6.14	31	ADAM19, ADAM9, AKT1, BMI1, CCL2, CCL5, CD209, CD44, CD47, CDK6, CSK, CXCL13, ETS1, FUT3, GPAM, HYAL1, IL6, NFKBIZ, PHF10, PIK3CA, PIK3R2, ROCK1, SELENOP, SLAMF1, SLC7A1, SOX2, TGFBR2, TGM2, TRIOBP, VEGFA, ZBTB16
GO:0051049	regulation of transport	BP	0.0459	4.34	81	AACS, AAK1, ACE2, ADAM9, AKT1, ARPP19, ATP13A2, BNIP3L, BOK, CAMK2D, CCL2, CCL5, CD14, CD47, CLDN3, CPLANE2, CSK, CTSS, CYP4F2, DNAJC5, EDN1, EDNRA, ERBB3, FABP5, FGF11, FURIN, FZD5, GDI1, GIT1, GOPC, GPNMB, HIP1R, HTT, IFNAR1, IL6, INSIG1, IRS1, IRS2, KCND3, KCNE4, KLHL24, LLGL1, MAGI2, MAP2, MAPK1, MEF2C, NEDD4, NEDD4L, NEO1, NF2, NKX3-1, NMT1, PER2, PIK3R2, PML, PPARD, PPID, PRSS8, RAB15, RAB4…
GO:0042325	regulation of phosphorylation	BP	0.0484	4.76	59	ADAM9, ADAR, AKT1, BMPR2, CARD10, CCL5, CCNA1, CCND1, CCNE1, CD44, CDC25A, CDKN1A, CLDN3, CSK, CTDSPL, DNAJC5, DUSP16, EDN1, ERBB3, FGFR2, FGFR3, FIZ1, FZD5, FZD7, FZD8, GPNMB, HIPK3, HTT, IFNAR1, IGF1R, IL6, IRS1, IRS2, KIF14, LARGE1, LLGL1, MAPK1, MEF2C, MEN1, MTOR, NF2, NKX3-1, PIK3CA, PIK3R2, PLXNB2, RAP2C, ROCK1, SESN2, SIRT1, SNX9, SPRED1, STAT2, STRADB, TGFBR2, TRIB2, TRIB3, TTK, VEGFA, VL…
GO:0043068	positive regulation of programmed cell death	BP	0.0484	5.95	33	BNIP3L, BOK, CAMK2D, CASP2, CCL2, CCL5, CDKN1A, CTSS, DNM2, E2F1, FRZB, HIP1R, HTT, IL6, IRF5, KATNB1, KLF11, MAP3K9, MARK4, MEF2C, MMP2, MYC, NKX3-1, PIK3CD, PLAGL2, PML, PPID, RRP1B, SIRT1, TGM2, TP53INP1, TRAF7, ZBTB16
GO:0031399	regulation of protein modification process	BP	0.0494	4.53	69	ADAM9, ADAR, AKT1, ARPP19, ARRDC4, BAZ2A, BMI1, BMPR2, CAMK2D, CAMTA1, CARD10, CCL5, CCNA1, CCND1, CCNE1, CD44, CDC25A, CDKN1A, CLDN3, CSK, CTDSPL, DNAJB2, DNAJC5, DUSP16, EDN1, ERBB3, FBXO33, FGFR3, FIZ1, FZD5, FZD8, GPNMB, HIPK3, HTT, IFNAR1, IL6, KIF14, LLGL1, MAGI2, MAPK1, MEF2C, MEN1, MTHFR, MTOR, NF2, NFYB, NKX3-1, PER2, PIK3CA, PLXNB2, PML, POMT2, RAMP1, RAP2C, ROCK1, SESN2, SIRT1, SMARCA5…
